# Supplementary material for: DNA modifications of Durham Collection phages and promiscuity of GmrSD-family Type IV restriction enzyme BrxU
Source: Appl Environ Microbiol. 2026 Jun 12;92(7):e00810-26. doi: 10.1128/aem.00810-26 (PMC13390438; doi:10.1128/aem.00810-26)
Supplement: Table S1 — Full modified phage collection and submission details. [file aem.00810-26-s0002.xlsx]

## Sheet: Table S1 Phage Summary
Table S1. Summary of 12 phages from the Durham collection with modified DNA used in this study.
Phage	Also known as	Abbreviation	Collected by	Year	Location	GPS coordinates	Sequenced via	Sequenced by	Genome size (bp)	# ORFs	# tRNAs	%GC	Taxonomic group	Genbank Accession	Closest relative by BLAST-N search	% coverage	% identity	Genbank
Escherichia phage vB_Eco_BGP	Botanical Garden Phage	BGP	Gillian Light, James Downes	2016	Durham Botanical Gardens	54.7625, -1.5750	Illumina Novaseq 6000	MicrobesNG	168661	288	10	35	Tequatrovirus	OZ035849.1	Yersinia phage phiD1	91	97.2	NC_027353.1
Escherichia phage vB_Eco_CP	Count Phage	CP	Sarah Smith, Robert Cavaye	2017	Durham County Hall	54.7857, -1.5855	Illumina MiSeq	YJ Lee, New England Biolabs	166864	277	11	35	Tequatrovirus	OZ034683.1	Escherichia phage UTI-E4	94	96.47	OL870317.1
Escherichia phage vB_Eco_EH2	EH2	EH2	Edward Hislop, Ellie Hill	2016	Maidencastle Jetty (River Wear)	54.7688, -1.5586	Illumina MiSeq	YJ Lee, New England Biolabs	160527	273	11	35	Tequatrovirus	OZ034684.1	Escherichia phage Teqhal	97	98.63	MN895435.1
Escherichia phage vB_Eco_EL	Emmalotte, Smiley	EL	Charlotte Kitching, Emma Quinn, Elisabeth Waller, Kael Lee	2016	Durham Botanical Gardens	54.7619, -1.5747	Illumina Novaseq 6000	MicrobesNG	167504	286	10	35	Tequatrovirus	OZ034682.1	Escherichia phage JK1	95	97.65	MZ436830.1
Escherichia phage vB_Eco_Geo	Geonicoli	Geo	Georgia Fielding, Nicole Sharp	2016	Biosciences Department pond	54.7640, -1.5720	Illumina Novaseq 6000	MicrobesNG	167505	292	10	35	Tequatrovirus	OZ034685.1	Escherichia phage vB_EcoM_Lutter	94	97.52	NC_054924.1
Escherichia phage vB_Eco_NicPhage	Nicolas Phage	NP	Matthew Douglas, Sebastian Stewart-Taylor, Stefan Kecojevic, Conall Jager	2016	St Cuthbert’s College boathouse (River Wear)	54.7731, -1.5642	Illumina Novaseq 6000	MicrobesNG	170265	285	2	38	Mosigvirus	OY726582.1	Escherichia phage AlbertHofmann strain Bas47	93	96.59	MZ501047.1
Escherichia phage vB_Eco_NR1	NR1	NR1	Naomi Mercer, Chiu Suet Yan	2017	Van Mildert Boat Club jetty (River Wear)	54.7726, -1.5731	Illumina Novaseq 6000	MicrobesNG	167153	260	10	35	Tequatrovirus	LR990704.1	Shigella phage CM8	92	96.83	NC_054939.1
Escherichia phage vB_Eco_QOTSP	Queens of the Stone Phage	QOTSP	Ellen Piercy, Freya Tracey	2017	Durham University Student Union jetty (River Wear)	54.7753, -1.5720	Illumina NextSeq	YJ Lee, New England Biolabs	168413	287	10	35	Tequatrovirus	OY720014.1	Escherichia phage Teqskov	93	97.3	NC_054934.1
Escherichia phage vB_Eco_SAP	St Aidan's Phage	SAP	Charlotte West, Jonathan Townson	2016	St Aidan's College pond	54.7648, -1.5838	Illumina Novaseq 6000	MicrobesNG	165332	290	0	41	Krischvirus	OZ034687.1	Escherichia phage vB_Eco_TB34	100	99.96	OX001802.1
Escherichia phage vB_Eco_Solly	Solly	Solly	Sarah Gosling, Holly Foster	2016	Maidencastle waterside (River Wear)	54.7688, -1.5586	Illumina Novaseq 6000	MicrobesNG	166664	283	11	37	Tequatrovirus	OY720021.1	Escherichia phage Teqsoen	97	96.96	MN895436.1
Escherichia phage vB_Eco_Some	Some	Some	Sophie Forster, Emily Germon	2016	Collingwood College pond	54.7622, -1.5776	Illumina NextSeq	YJ Lee, New England Biolabs	167255	283	11	35	Tequatrovirus	OZ034686.1	Escherichia phage Teqsoen	96	97.5	MN895436.1
Escherichia phage vB_Eco_TB37	TB37	TB37	Tim R Blower, Craig Manning	2016	Biosciences Department pond	54.7640, -1.5720	Illumina MiSeq	YJ Lee, New England Biolabs	166495	222	11	36	Tequatrovirus	OZ035850.1	Escherichia phage Teqdroes	96	98.26	MN895438.1
