# Supplementary material for: DNA modifications of Durham Collection phages and promiscuity of GmrSD-family Type IV restriction enzyme BrxU
Source: Appl Environ Microbiol. 2026 Jun 12;92(7):e00810-26. doi: 10.1128/aem.00810-26 (PMC13390438; doi:10.1128/aem.00810-26)
Supplement: Table S2 — CheckV analysis of phage genomes. [file aem.00810-26-s0003.xlsx]

## Sheet: Table S2. CheckV Analysis
contig_id	contig_length	provirus	proviral_length	gene_count	viral_genes	host_genes	checkv_quality	miuvig_quality	completeness	completeness_method	contamination	kmer_freq	warnings
BGP	168661	No	NA	271	256	0	Complete	High-quality	100	DTR (high-confidence)	0	1
CP	166864	No	NA	263	255	0	High-quality	High-quality	99.21	AAI-based (high-confidence)	0	1
EH2	160527	No	NA	256	246	0	High-quality	High-quality	95.5	AAI-based (high-confidence)	0	1
EL	167504	No	NA	270	255	0	High-quality	High-quality	99.64	AAI-based (high-confidence)	0	1
Geo	167505	No	NA	269	255	0	High-quality	High-quality	99.63	AAI-based (high-confidence)	0	1
NP	170265	No	NA	269	251	0	High-quality	High-quality	100	AAI-based (high-confidence)	0	1
NR1	167153	No	NA	259	250	0	High-quality	High-quality	99.44	AAI-based (high-confidence)	0	1
QOTSP	168413	No	NA	265	254	0	High-quality	High-quality	100	AAI-based (high-confidence)	0	1
SAP	165332	No	NA	269	183	0	High-quality	High-quality	99.22	AAI-based (high-confidence)	0	1
Solly	166664	No	NA	266	257	0	Complete	High-quality	100	DTR (high-confidence)	0	1
Some	167255	No	NA	266	257	0	High-quality	High-quality	99.48	AAI-based (high-confidence)	0	1
TB37	166495	No	NA	264	254	0	High-quality	High-quality	99.02	AAI-based (high-confidence)	0	1
