# Supplementary material for: DNA modifications of Durham Collection phages and promiscuity of GmrSD-family Type IV restriction enzyme BrxU
Source: Appl Environ Microbiol. 2026 Jun 12;92(7):e00810-26. doi: 10.1128/aem.00810-26 (PMC13390438; doi:10.1128/aem.00810-26)
Supplement: Table S3 — Taxonomy of related phages. [file aem.00810-26-s0004.xlsx]

## Sheet: Table S3 combined_results taxon
BGP
Escherichia phage T4, Viruses, Duplodnaviria, Heunggongvirae, Uroviricota, Caudoviricetes, Straboviridae, Tevenvirinae, Tequatrovirus, Tequatrovirus T4,
Escherichia phage RB32, Viruses, Duplodnaviria, Heunggongvirae, Uroviricota, Caudoviricetes, Straboviridae, Tevenvirinae, Tequatrovirus, Tequatrovirus RB32,
Enterobacteria phage RB51, Viruses, Duplodnaviria, Heunggongvirae, Uroviricota, Caudoviricetes, Straboviridae, Tevenvirinae, Tequatrovirus, Tequatrovirus RB51,
Escherichia phage RB14, Viruses, Duplodnaviria, Heunggongvirae, Uroviricota, Caudoviricetes, Straboviridae, Tevenvirinae, Tequatrovirus, Tequatrovirus RB14,
Shigella phage Shfl2, Viruses, Duplodnaviria, Heunggongvirae, Uroviricota, Caudoviricetes, Straboviridae, Tevenvirinae, Tequatrovirus, Tequatrovirus shfl2,
Escherichia phage vB_EcoM_ACG-C40, Viruses, Duplodnaviria, Heunggongvirae, Uroviricota, Caudoviricetes, Straboviridae, Tevenvirinae, Tequatrovirus, Tequatrovirus c40,
Escherichia phage wV7, Viruses, Duplodnaviria, Heunggongvirae, Uroviricota, Caudoviricetes, Straboviridae, Tevenvirinae, Tequatrovirus, Tequatrovirus vtec,
Escherichia phage ime09, Viruses, Duplodnaviria, Heunggongvirae, Uroviricota, Caudoviricetes, Straboviridae, Tevenvirinae, Tequatrovirus, Tequatrovirus ime09,
Escherichia phage vB_EcoM_112, Viruses, Duplodnaviria, Heunggongvirae, Uroviricota, Caudoviricetes, Straboviridae, Tevenvirinae, Tequatrovirus, Tequatrovirus e112,
Escherichia phage ECML-134, Viruses, Duplodnaviria, Heunggongvirae, Uroviricota, Caudoviricetes, Straboviridae, Tevenvirinae, Tequatrovirus, Tequatrovirus ecml134,
Yersinia phage phiD1, Viruses, Duplodnaviria, Heunggongvirae, Uroviricota, Caudoviricetes, Straboviridae, Tevenvirinae, Tequatrovirus, Tequatrovirus deeone,
Yersinia phage PST, Viruses, Duplodnaviria, Heunggongvirae, Uroviricota, Caudoviricetes, Straboviridae, Tevenvirinae, Tequatrovirus, Tequatrovirus pst,
Escherichia phage AR1, Viruses, Duplodnaviria, Heunggongvirae, Uroviricota, Caudoviricetes, Straboviridae, Tevenvirinae, Tequatrovirus, Tequatrovirus ar1,
Escherichia phage slur14, Viruses, Duplodnaviria, Heunggongvirae, Uroviricota, Caudoviricetes, Straboviridae, Tevenvirinae, Tequatrovirus, Tequatrovirus slur03,
Escherichia phage slur02, Viruses, Duplodnaviria, Heunggongvirae, Uroviricota, Caudoviricetes, Straboviridae, Tevenvirinae, Tequatrovirus, Tequatrovirus slur02,
Escherichia phage slur07, Viruses, Duplodnaviria, Heunggongvirae, Uroviricota, Caudoviricetes, Straboviridae, Tevenvirinae, Tequatrovirus, Tequatrovirus slur07,
Shigella phage SHFML-11, Viruses, Duplodnaviria, Heunggongvirae, Uroviricota, Caudoviricetes, Straboviridae, Tevenvirinae, Tequatrovirus, Tequatrovirus shfml11,
Escherichia phage UFV-AREG1, Viruses, Duplodnaviria, Heunggongvirae, Uroviricota, Caudoviricetes, Straboviridae, Tevenvirinae, Tequatrovirus, Tequatrovirus ufvareg1,
Escherichia phage vB_EcoM-UFV13, Viruses, Duplodnaviria, Heunggongvirae, Uroviricota, Caudoviricetes, Straboviridae, Tevenvirinae, Tequatrovirus, Tequatrovirus ecomufv133,
Shigella phage SHBML-50-1, Viruses, Duplodnaviria, Heunggongvirae, Uroviricota, Caudoviricetes, Straboviridae, Tevenvirinae, Tequatrovirus, Tequatrovirus SHBML501,
Escherichia phage HY03, Viruses, Duplodnaviria, Heunggongvirae, Uroviricota, Caudoviricetes, Straboviridae, Tevenvirinae, Tequatrovirus, Tequatrovirus hy03,
Shigella phage SHFML-26, Viruses, Duplodnaviria, Heunggongvirae, Uroviricota, Caudoviricetes, Straboviridae, Tevenvirinae, Tequatrovirus, Tequatrovirus shfml26,
CP
Escherichia phage T4, Viruses, Duplodnaviria, Heunggongvirae, Uroviricota, Caudoviricetes, Straboviridae, Tevenvirinae, Tequatrovirus, Tequatrovirus T4,
Escherichia phage RB32, Viruses, Duplodnaviria, Heunggongvirae, Uroviricota, Caudoviricetes, Straboviridae, Tevenvirinae, Tequatrovirus, Tequatrovirus RB32,
Enterobacteria phage RB51, Viruses, Duplodnaviria, Heunggongvirae, Uroviricota, Caudoviricetes, Straboviridae, Tevenvirinae, Tequatrovirus, Tequatrovirus RB51,
Escherichia phage RB14, Viruses, Duplodnaviria, Heunggongvirae, Uroviricota, Caudoviricetes, Straboviridae, Tevenvirinae, Tequatrovirus, Tequatrovirus RB14,
Shigella phage Shfl2, Viruses, Duplodnaviria, Heunggongvirae, Uroviricota, Caudoviricetes, Straboviridae, Tevenvirinae, Tequatrovirus, Tequatrovirus shfl2,
Escherichia phage vB_EcoM_ACG-C40, Viruses, Duplodnaviria, Heunggongvirae, Uroviricota, Caudoviricetes, Straboviridae, Tevenvirinae, Tequatrovirus, Tequatrovirus c40,
Escherichia phage wV7, Viruses, Duplodnaviria, Heunggongvirae, Uroviricota, Caudoviricetes, Straboviridae, Tevenvirinae, Tequatrovirus, Tequatrovirus vtec,
Escherichia phage vB_EcoM_112, Viruses, Duplodnaviria, Heunggongvirae, Uroviricota, Caudoviricetes, Straboviridae, Tevenvirinae, Tequatrovirus, Tequatrovirus e112,
Escherichia phage ECML-134, Viruses, Duplodnaviria, Heunggongvirae, Uroviricota, Caudoviricetes, Straboviridae, Tevenvirinae, Tequatrovirus, Tequatrovirus ecml134,
Escherichia phage HY01, Viruses, Duplodnaviria, Heunggongvirae, Uroviricota, Caudoviricetes, Straboviridae, Tevenvirinae, Tequatrovirus, Tequatrovirus hy01,
Yersinia phage phiD1, Viruses, Duplodnaviria, Heunggongvirae, Uroviricota, Caudoviricetes, Straboviridae, Tevenvirinae, Tequatrovirus, Tequatrovirus deeone,
Yersinia phage PST, Viruses, Duplodnaviria, Heunggongvirae, Uroviricota, Caudoviricetes, Straboviridae, Tevenvirinae, Tequatrovirus, Tequatrovirus pst,
Escherichia phage AR1, Viruses, Duplodnaviria, Heunggongvirae, Uroviricota, Caudoviricetes, Straboviridae, Tevenvirinae, Tequatrovirus, Tequatrovirus ar1,
Escherichia phage slur14, Viruses, Duplodnaviria, Heunggongvirae, Uroviricota, Caudoviricetes, Straboviridae, Tevenvirinae, Tequatrovirus, Tequatrovirus slur03,
Escherichia phage slur02, Viruses, Duplodnaviria, Heunggongvirae, Uroviricota, Caudoviricetes, Straboviridae, Tevenvirinae, Tequatrovirus, Tequatrovirus slur02,
Escherichia phage slur07, Viruses, Duplodnaviria, Heunggongvirae, Uroviricota, Caudoviricetes, Straboviridae, Tevenvirinae, Tequatrovirus, Tequatrovirus slur07,
Shigella phage SHFML-11, Viruses, Duplodnaviria, Heunggongvirae, Uroviricota, Caudoviricetes, Straboviridae, Tevenvirinae, Tequatrovirus, Tequatrovirus shfml11,
Escherichia phage UFV-AREG1, Viruses, Duplodnaviria, Heunggongvirae, Uroviricota, Caudoviricetes, Straboviridae, Tevenvirinae, Tequatrovirus, Tequatrovirus ufvareg1,
Escherichia phage vB_EcoM-UFV13, Viruses, Duplodnaviria, Heunggongvirae, Uroviricota, Caudoviricetes, Straboviridae, Tevenvirinae, Tequatrovirus, Tequatrovirus ecomufv133,
Shigella phage SHBML-50-1, Viruses, Duplodnaviria, Heunggongvirae, Uroviricota, Caudoviricetes, Straboviridae, Tevenvirinae, Tequatrovirus, Tequatrovirus SHBML501,
Escherichia phage HY03, Viruses, Duplodnaviria, Heunggongvirae, Uroviricota, Caudoviricetes, Straboviridae, Tevenvirinae, Tequatrovirus, Tequatrovirus hy03,
Shigella phage SHFML-26, Viruses, Duplodnaviria, Heunggongvirae, Uroviricota, Caudoviricetes, Straboviridae, Tevenvirinae, Tequatrovirus, Tequatrovirus shfml26,
EH2
Escherichia phage T4, Viruses, Duplodnaviria, Heunggongvirae, Uroviricota, Caudoviricetes, Straboviridae, Tevenvirinae, Tequatrovirus, Tequatrovirus T4,
Escherichia phage RB32, Viruses, Duplodnaviria, Heunggongvirae, Uroviricota, Caudoviricetes, Straboviridae, Tevenvirinae, Tequatrovirus, Tequatrovirus RB32,
Enterobacteria phage RB51, Viruses, Duplodnaviria, Heunggongvirae, Uroviricota, Caudoviricetes, Straboviridae, Tevenvirinae, Tequatrovirus, Tequatrovirus RB51,
Escherichia phage RB14, Viruses, Duplodnaviria, Heunggongvirae, Uroviricota, Caudoviricetes, Straboviridae, Tevenvirinae, Tequatrovirus, Tequatrovirus RB14,
Shigella phage Shfl2, Viruses, Duplodnaviria, Heunggongvirae, Uroviricota, Caudoviricetes, Straboviridae, Tevenvirinae, Tequatrovirus, Tequatrovirus shfl2,
Escherichia phage vB_EcoM_ACG-C40, Viruses, Duplodnaviria, Heunggongvirae, Uroviricota, Caudoviricetes, Straboviridae, Tevenvirinae, Tequatrovirus, Tequatrovirus c40,
Escherichia phage wV7, Viruses, Duplodnaviria, Heunggongvirae, Uroviricota, Caudoviricetes, Straboviridae, Tevenvirinae, Tequatrovirus, Tequatrovirus vtec,
Escherichia phage ime09, Viruses, Duplodnaviria, Heunggongvirae, Uroviricota, Caudoviricetes, Straboviridae, Tevenvirinae, Tequatrovirus, Tequatrovirus ime09,
Escherichia phage vB_EcoM_112, Viruses, Duplodnaviria, Heunggongvirae, Uroviricota, Caudoviricetes, Straboviridae, Tevenvirinae, Tequatrovirus, Tequatrovirus e112,
Escherichia phage ECML-134, Viruses, Duplodnaviria, Heunggongvirae, Uroviricota, Caudoviricetes, Straboviridae, Tevenvirinae, Tequatrovirus, Tequatrovirus ecml134,
Escherichia phage HY01, Viruses, Duplodnaviria, Heunggongvirae, Uroviricota, Caudoviricetes, Straboviridae, Tevenvirinae, Tequatrovirus, Tequatrovirus hy01,
Yersinia phage phiD1, Viruses, Duplodnaviria, Heunggongvirae, Uroviricota, Caudoviricetes, Straboviridae, Tevenvirinae, Tequatrovirus, Tequatrovirus deeone,
Yersinia phage PST, Viruses, Duplodnaviria, Heunggongvirae, Uroviricota, Caudoviricetes, Straboviridae, Tevenvirinae, Tequatrovirus, Tequatrovirus pst,
Escherichia phage AR1, Viruses, Duplodnaviria, Heunggongvirae, Uroviricota, Caudoviricetes, Straboviridae, Tevenvirinae, Tequatrovirus, Tequatrovirus ar1,
Escherichia phage slur14, Viruses, Duplodnaviria, Heunggongvirae, Uroviricota, Caudoviricetes, Straboviridae, Tevenvirinae, Tequatrovirus, Tequatrovirus slur03,
Escherichia phage slur02, Viruses, Duplodnaviria, Heunggongvirae, Uroviricota, Caudoviricetes, Straboviridae, Tevenvirinae, Tequatrovirus, Tequatrovirus slur02,
Escherichia phage slur07, Viruses, Duplodnaviria, Heunggongvirae, Uroviricota, Caudoviricetes, Straboviridae, Tevenvirinae, Tequatrovirus, Tequatrovirus slur07,
Shigella phage SHFML-11, Viruses, Duplodnaviria, Heunggongvirae, Uroviricota, Caudoviricetes, Straboviridae, Tevenvirinae, Tequatrovirus, Tequatrovirus shfml11,
Escherichia phage UFV-AREG1, Viruses, Duplodnaviria, Heunggongvirae, Uroviricota, Caudoviricetes, Straboviridae, Tevenvirinae, Tequatrovirus, Tequatrovirus ufvareg1,
Escherichia phage vB_EcoM-UFV13, Viruses, Duplodnaviria, Heunggongvirae, Uroviricota, Caudoviricetes, Straboviridae, Tevenvirinae, Tequatrovirus, Tequatrovirus ecomufv133,
Shigella phage SHBML-50-1, Viruses, Duplodnaviria, Heunggongvirae, Uroviricota, Caudoviricetes, Straboviridae, Tevenvirinae, Tequatrovirus, Tequatrovirus SHBML501,
Escherichia phage HY03, Viruses, Duplodnaviria, Heunggongvirae, Uroviricota, Caudoviricetes, Straboviridae, Tevenvirinae, Tequatrovirus, Tequatrovirus hy03,
Shigella phage SHFML-26, Viruses, Duplodnaviria, Heunggongvirae, Uroviricota, Caudoviricetes, Straboviridae, Tevenvirinae, Tequatrovirus, Tequatrovirus shfml26,
EL
Escherichia phage T4, Viruses, Duplodnaviria, Heunggongvirae, Uroviricota, Caudoviricetes, Straboviridae, Tevenvirinae, Tequatrovirus, Tequatrovirus T4,
Escherichia phage RB32, Viruses, Duplodnaviria, Heunggongvirae, Uroviricota, Caudoviricetes, Straboviridae, Tevenvirinae, Tequatrovirus, Tequatrovirus RB32,
Enterobacteria phage RB51, Viruses, Duplodnaviria, Heunggongvirae, Uroviricota, Caudoviricetes, Straboviridae, Tevenvirinae, Tequatrovirus, Tequatrovirus RB51,
Escherichia phage RB14, Viruses, Duplodnaviria, Heunggongvirae, Uroviricota, Caudoviricetes, Straboviridae, Tevenvirinae, Tequatrovirus, Tequatrovirus RB14,
Shigella phage Shfl2, Viruses, Duplodnaviria, Heunggongvirae, Uroviricota, Caudoviricetes, Straboviridae, Tevenvirinae, Tequatrovirus, Tequatrovirus shfl2,
Escherichia phage vB_EcoM_ACG-C40, Viruses, Duplodnaviria, Heunggongvirae, Uroviricota, Caudoviricetes, Straboviridae, Tevenvirinae, Tequatrovirus, Tequatrovirus c40,
Escherichia phage wV7, Viruses, Duplodnaviria, Heunggongvirae, Uroviricota, Caudoviricetes, Straboviridae, Tevenvirinae, Tequatrovirus, Tequatrovirus vtec,
Escherichia phage ime09, Viruses, Duplodnaviria, Heunggongvirae, Uroviricota, Caudoviricetes, Straboviridae, Tevenvirinae, Tequatrovirus, Tequatrovirus ime09,
Escherichia phage vB_EcoM_112, Viruses, Duplodnaviria, Heunggongvirae, Uroviricota, Caudoviricetes, Straboviridae, Tevenvirinae, Tequatrovirus, Tequatrovirus e112,
Escherichia phage ECML-134, Viruses, Duplodnaviria, Heunggongvirae, Uroviricota, Caudoviricetes, Straboviridae, Tevenvirinae, Tequatrovirus, Tequatrovirus ecml134,
Escherichia phage HY01, Viruses, Duplodnaviria, Heunggongvirae, Uroviricota, Caudoviricetes, Straboviridae, Tevenvirinae, Tequatrovirus, Tequatrovirus hy01,
Yersinia phage phiD1, Viruses, Duplodnaviria, Heunggongvirae, Uroviricota, Caudoviricetes, Straboviridae, Tevenvirinae, Tequatrovirus, Tequatrovirus deeone,
Yersinia phage PST, Viruses, Duplodnaviria, Heunggongvirae, Uroviricota, Caudoviricetes, Straboviridae, Tevenvirinae, Tequatrovirus, Tequatrovirus pst,
Escherichia phage AR1, Viruses, Duplodnaviria, Heunggongvirae, Uroviricota, Caudoviricetes, Straboviridae, Tevenvirinae, Tequatrovirus, Tequatrovirus ar1,
Escherichia phage slur14, Viruses, Duplodnaviria, Heunggongvirae, Uroviricota, Caudoviricetes, Straboviridae, Tevenvirinae, Tequatrovirus, Tequatrovirus slur03,
Escherichia phage slur02, Viruses, Duplodnaviria, Heunggongvirae, Uroviricota, Caudoviricetes, Straboviridae, Tevenvirinae, Tequatrovirus, Tequatrovirus slur02,
Escherichia phage slur07, Viruses, Duplodnaviria, Heunggongvirae, Uroviricota, Caudoviricetes, Straboviridae, Tevenvirinae, Tequatrovirus, Tequatrovirus slur07,
Shigella phage SHFML-11, Viruses, Duplodnaviria, Heunggongvirae, Uroviricota, Caudoviricetes, Straboviridae, Tevenvirinae, Tequatrovirus, Tequatrovirus shfml11,
Escherichia phage UFV-AREG1, Viruses, Duplodnaviria, Heunggongvirae, Uroviricota, Caudoviricetes, Straboviridae, Tevenvirinae, Tequatrovirus, Tequatrovirus ufvareg1,
Escherichia phage vB_EcoM-UFV13, Viruses, Duplodnaviria, Heunggongvirae, Uroviricota, Caudoviricetes, Straboviridae, Tevenvirinae, Tequatrovirus, Tequatrovirus ecomufv133,
Shigella phage SHBML-50-1, Viruses, Duplodnaviria, Heunggongvirae, Uroviricota, Caudoviricetes, Straboviridae, Tevenvirinae, Tequatrovirus, Tequatrovirus SHBML501,
Escherichia phage HY03, Viruses, Duplodnaviria, Heunggongvirae, Uroviricota, Caudoviricetes, Straboviridae, Tevenvirinae, Tequatrovirus, Tequatrovirus hy03,
Shigella phage SHFML-26, Viruses, Duplodnaviria, Heunggongvirae, Uroviricota, Caudoviricetes, Straboviridae, Tevenvirinae, Tequatrovirus, Tequatrovirus shfml26,
Geo
Escherichia phage T4, Viruses, Duplodnaviria, Heunggongvirae, Uroviricota, Caudoviricetes, Straboviridae, Tevenvirinae, Tequatrovirus, Tequatrovirus T4,
Escherichia phage RB32, Viruses, Duplodnaviria, Heunggongvirae, Uroviricota, Caudoviricetes, Straboviridae, Tevenvirinae, Tequatrovirus, Tequatrovirus RB32,
Enterobacteria phage RB51, Viruses, Duplodnaviria, Heunggongvirae, Uroviricota, Caudoviricetes, Straboviridae, Tevenvirinae, Tequatrovirus, Tequatrovirus RB51,
Escherichia phage RB14, Viruses, Duplodnaviria, Heunggongvirae, Uroviricota, Caudoviricetes, Straboviridae, Tevenvirinae, Tequatrovirus, Tequatrovirus RB14,
Shigella phage Shfl2, Viruses, Duplodnaviria, Heunggongvirae, Uroviricota, Caudoviricetes, Straboviridae, Tevenvirinae, Tequatrovirus, Tequatrovirus shfl2,
Escherichia phage vB_EcoM_ACG-C40, Viruses, Duplodnaviria, Heunggongvirae, Uroviricota, Caudoviricetes, Straboviridae, Tevenvirinae, Tequatrovirus, Tequatrovirus c40,
Escherichia phage wV7, Viruses, Duplodnaviria, Heunggongvirae, Uroviricota, Caudoviricetes, Straboviridae, Tevenvirinae, Tequatrovirus, Tequatrovirus vtec,
Escherichia phage ime09, Viruses, Duplodnaviria, Heunggongvirae, Uroviricota, Caudoviricetes, Straboviridae, Tevenvirinae, Tequatrovirus, Tequatrovirus ime09,
Escherichia phage vB_EcoM_112, Viruses, Duplodnaviria, Heunggongvirae, Uroviricota, Caudoviricetes, Straboviridae, Tevenvirinae, Tequatrovirus, Tequatrovirus e112,
Escherichia phage ECML-134, Viruses, Duplodnaviria, Heunggongvirae, Uroviricota, Caudoviricetes, Straboviridae, Tevenvirinae, Tequatrovirus, Tequatrovirus ecml134,
Shigella phage pSs-1, Viruses, Duplodnaviria, Heunggongvirae, Uroviricota, Caudoviricetes, Straboviridae, Tevenvirinae, Tequatrovirus, Tequatrovirus pss1,
Escherichia phage HY01, Viruses, Duplodnaviria, Heunggongvirae, Uroviricota, Caudoviricetes, Straboviridae, Tevenvirinae, Tequatrovirus, Tequatrovirus hy01,
Yersinia phage phiD1, Viruses, Duplodnaviria, Heunggongvirae, Uroviricota, Caudoviricetes, Straboviridae, Tevenvirinae, Tequatrovirus, Tequatrovirus deeone,
Yersinia phage PST, Viruses, Duplodnaviria, Heunggongvirae, Uroviricota, Caudoviricetes, Straboviridae, Tevenvirinae, Tequatrovirus, Tequatrovirus pst,
Escherichia phage AR1, Viruses, Duplodnaviria, Heunggongvirae, Uroviricota, Caudoviricetes, Straboviridae, Tevenvirinae, Tequatrovirus, Tequatrovirus ar1,
Escherichia phage slur14, Viruses, Duplodnaviria, Heunggongvirae, Uroviricota, Caudoviricetes, Straboviridae, Tevenvirinae, Tequatrovirus, Tequatrovirus slur03,
Escherichia phage slur02, Viruses, Duplodnaviria, Heunggongvirae, Uroviricota, Caudoviricetes, Straboviridae, Tevenvirinae, Tequatrovirus, Tequatrovirus slur02,
Escherichia phage slur07, Viruses, Duplodnaviria, Heunggongvirae, Uroviricota, Caudoviricetes, Straboviridae, Tevenvirinae, Tequatrovirus, Tequatrovirus slur07,
Shigella phage SHFML-11, Viruses, Duplodnaviria, Heunggongvirae, Uroviricota, Caudoviricetes, Straboviridae, Tevenvirinae, Tequatrovirus, Tequatrovirus shfml11,
Escherichia phage UFV-AREG1, Viruses, Duplodnaviria, Heunggongvirae, Uroviricota, Caudoviricetes, Straboviridae, Tevenvirinae, Tequatrovirus, Tequatrovirus ufvareg1,
Escherichia phage vB_EcoM-UFV13, Viruses, Duplodnaviria, Heunggongvirae, Uroviricota, Caudoviricetes, Straboviridae, Tevenvirinae, Tequatrovirus, Tequatrovirus ecomufv133,
Shigella phage SHBML-50-1, Viruses, Duplodnaviria, Heunggongvirae, Uroviricota, Caudoviricetes, Straboviridae, Tevenvirinae, Tequatrovirus, Tequatrovirus SHBML501,
Escherichia phage HY03, Viruses, Duplodnaviria, Heunggongvirae, Uroviricota, Caudoviricetes, Straboviridae, Tevenvirinae, Tequatrovirus, Tequatrovirus hy03,
Shigella phage SHFML-26, Viruses, Duplodnaviria, Heunggongvirae, Uroviricota, Caudoviricetes, Straboviridae, Tevenvirinae, Tequatrovirus, Tequatrovirus shfml26,
NR1
Escherichia phage T4, Viruses, Duplodnaviria, Heunggongvirae, Uroviricota, Caudoviricetes, Straboviridae, Tevenvirinae, Tequatrovirus, Tequatrovirus T4,
Escherichia phage RB32, Viruses, Duplodnaviria, Heunggongvirae, Uroviricota, Caudoviricetes, Straboviridae, Tevenvirinae, Tequatrovirus, Tequatrovirus RB32,
Enterobacteria phage RB51, Viruses, Duplodnaviria, Heunggongvirae, Uroviricota, Caudoviricetes, Straboviridae, Tevenvirinae, Tequatrovirus, Tequatrovirus RB51,
Escherichia phage RB14, Viruses, Duplodnaviria, Heunggongvirae, Uroviricota, Caudoviricetes, Straboviridae, Tevenvirinae, Tequatrovirus, Tequatrovirus RB14,
Shigella phage Shfl2, Viruses, Duplodnaviria, Heunggongvirae, Uroviricota, Caudoviricetes, Straboviridae, Tevenvirinae, Tequatrovirus, Tequatrovirus shfl2,
Escherichia phage vB_EcoM_ACG-C40, Viruses, Duplodnaviria, Heunggongvirae, Uroviricota, Caudoviricetes, Straboviridae, Tevenvirinae, Tequatrovirus, Tequatrovirus c40,
Escherichia phage wV7, Viruses, Duplodnaviria, Heunggongvirae, Uroviricota, Caudoviricetes, Straboviridae, Tevenvirinae, Tequatrovirus, Tequatrovirus vtec,
Escherichia phage ime09, Viruses, Duplodnaviria, Heunggongvirae, Uroviricota, Caudoviricetes, Straboviridae, Tevenvirinae, Tequatrovirus, Tequatrovirus ime09,
Escherichia phage vB_EcoM_112, Viruses, Duplodnaviria, Heunggongvirae, Uroviricota, Caudoviricetes, Straboviridae, Tevenvirinae, Tequatrovirus, Tequatrovirus e112,
Escherichia phage ECML-134, Viruses, Duplodnaviria, Heunggongvirae, Uroviricota, Caudoviricetes, Straboviridae, Tevenvirinae, Tequatrovirus, Tequatrovirus ecml134,
Escherichia phage HY01, Viruses, Duplodnaviria, Heunggongvirae, Uroviricota, Caudoviricetes, Straboviridae, Tevenvirinae, Tequatrovirus, Tequatrovirus hy01,
Yersinia phage phiD1, Viruses, Duplodnaviria, Heunggongvirae, Uroviricota, Caudoviricetes, Straboviridae, Tevenvirinae, Tequatrovirus, Tequatrovirus deeone,
Yersinia phage PST, Viruses, Duplodnaviria, Heunggongvirae, Uroviricota, Caudoviricetes, Straboviridae, Tevenvirinae, Tequatrovirus, Tequatrovirus pst,
Escherichia phage AR1, Viruses, Duplodnaviria, Heunggongvirae, Uroviricota, Caudoviricetes, Straboviridae, Tevenvirinae, Tequatrovirus, Tequatrovirus ar1,
Escherichia phage slur14, Viruses, Duplodnaviria, Heunggongvirae, Uroviricota, Caudoviricetes, Straboviridae, Tevenvirinae, Tequatrovirus, Tequatrovirus slur03,
Escherichia phage slur02, Viruses, Duplodnaviria, Heunggongvirae, Uroviricota, Caudoviricetes, Straboviridae, Tevenvirinae, Tequatrovirus, Tequatrovirus slur02,
Escherichia phage slur07, Viruses, Duplodnaviria, Heunggongvirae, Uroviricota, Caudoviricetes, Straboviridae, Tevenvirinae, Tequatrovirus, Tequatrovirus slur07,
Shigella phage SHFML-11, Viruses, Duplodnaviria, Heunggongvirae, Uroviricota, Caudoviricetes, Straboviridae, Tevenvirinae, Tequatrovirus, Tequatrovirus shfml11,
Escherichia phage UFV-AREG1, Viruses, Duplodnaviria, Heunggongvirae, Uroviricota, Caudoviricetes, Straboviridae, Tevenvirinae, Tequatrovirus, Tequatrovirus ufvareg1,
Escherichia phage vB_EcoM-UFV13, Viruses, Duplodnaviria, Heunggongvirae, Uroviricota, Caudoviricetes, Straboviridae, Tevenvirinae, Tequatrovirus, Tequatrovirus ecomufv133,
Shigella phage SHBML-50-1, Viruses, Duplodnaviria, Heunggongvirae, Uroviricota, Caudoviricetes, Straboviridae, Tevenvirinae, Tequatrovirus, Tequatrovirus SHBML501,
Escherichia phage HY03, Viruses, Duplodnaviria, Heunggongvirae, Uroviricota, Caudoviricetes, Straboviridae, Tevenvirinae, Tequatrovirus, Tequatrovirus hy03,
Shigella phage SHFML-26, Viruses, Duplodnaviria, Heunggongvirae, Uroviricota, Caudoviricetes, Straboviridae, Tevenvirinae, Tequatrovirus, Tequatrovirus shfml26,
NicP
Escherichia phage RB69, Viruses, Duplodnaviria, Heunggongvirae, Uroviricota, Caudoviricetes, Straboviridae, Tevenvirinae, Mosigvirus, Mosigvirus RB69,
Escherichia phage HX01, Viruses, Duplodnaviria, Heunggongvirae, Uroviricota, Caudoviricetes, Straboviridae, Tevenvirinae, Mosigvirus, Mosigvirus HX01,
Escherichia phage vB_EcoM_JS09, Viruses, Duplodnaviria, Heunggongvirae, Uroviricota, Caudoviricetes, Straboviridae, Tevenvirinae, Mosigvirus, Mosigvirus JS09,
Shigella phage Shf125875, Viruses, Duplodnaviria, Heunggongvirae, Uroviricota, Caudoviricetes, Straboviridae, Tevenvirinae, Mosigvirus, Mosigvirus utam,
Escherichia phage vB_EcoM_PhAPEC2, Viruses, Duplodnaviria, Heunggongvirae, Uroviricota, Caudoviricetes, Straboviridae, Tevenvirinae, Mosigvirus, Mosigvirus phapec2,
Escherichia phage APCEc01, Viruses, Duplodnaviria, Heunggongvirae, Uroviricota, Caudoviricetes, Straboviridae, Tevenvirinae, Mosigvirus, Mosigvirus mar005p1,
Shigella phage SHSML-52-1, Viruses, Duplodnaviria, Heunggongvirae, Uroviricota, Caudoviricetes, Straboviridae, Tevenvirinae, Mosigvirus, Mosigvirus shsm521,
QOTSP
Escherichia phage T4, Viruses, Duplodnaviria, Heunggongvirae, Uroviricota, Caudoviricetes, Straboviridae, Tevenvirinae, Tequatrovirus, Tequatrovirus T4,
Escherichia phage RB32, Viruses, Duplodnaviria, Heunggongvirae, Uroviricota, Caudoviricetes, Straboviridae, Tevenvirinae, Tequatrovirus, Tequatrovirus RB32,
Enterobacteria phage RB51, Viruses, Duplodnaviria, Heunggongvirae, Uroviricota, Caudoviricetes, Straboviridae, Tevenvirinae, Tequatrovirus, Tequatrovirus RB51,
Escherichia phage RB14, Viruses, Duplodnaviria, Heunggongvirae, Uroviricota, Caudoviricetes, Straboviridae, Tevenvirinae, Tequatrovirus, Tequatrovirus RB14,
Shigella phage Shfl2, Viruses, Duplodnaviria, Heunggongvirae, Uroviricota, Caudoviricetes, Straboviridae, Tevenvirinae, Tequatrovirus, Tequatrovirus shfl2,
Escherichia phage vB_EcoM_ACG-C40, Viruses, Duplodnaviria, Heunggongvirae, Uroviricota, Caudoviricetes, Straboviridae, Tevenvirinae, Tequatrovirus, Tequatrovirus c40,
Escherichia phage wV7, Viruses, Duplodnaviria, Heunggongvirae, Uroviricota, Caudoviricetes, Straboviridae, Tevenvirinae, Tequatrovirus, Tequatrovirus vtec,
Escherichia phage ime09, Viruses, Duplodnaviria, Heunggongvirae, Uroviricota, Caudoviricetes, Straboviridae, Tevenvirinae, Tequatrovirus, Tequatrovirus ime09,
Escherichia phage vB_EcoM_112, Viruses, Duplodnaviria, Heunggongvirae, Uroviricota, Caudoviricetes, Straboviridae, Tevenvirinae, Tequatrovirus, Tequatrovirus e112,
Escherichia phage ECML-134, Viruses, Duplodnaviria, Heunggongvirae, Uroviricota, Caudoviricetes, Straboviridae, Tevenvirinae, Tequatrovirus, Tequatrovirus ecml134,
Yersinia phage phiD1, Viruses, Duplodnaviria, Heunggongvirae, Uroviricota, Caudoviricetes, Straboviridae, Tevenvirinae, Tequatrovirus, Tequatrovirus deeone,
Yersinia phage PST, Viruses, Duplodnaviria, Heunggongvirae, Uroviricota, Caudoviricetes, Straboviridae, Tevenvirinae, Tequatrovirus, Tequatrovirus pst,
Escherichia phage AR1, Viruses, Duplodnaviria, Heunggongvirae, Uroviricota, Caudoviricetes, Straboviridae, Tevenvirinae, Tequatrovirus, Tequatrovirus ar1,
Escherichia phage slur14, Viruses, Duplodnaviria, Heunggongvirae, Uroviricota, Caudoviricetes, Straboviridae, Tevenvirinae, Tequatrovirus, Tequatrovirus slur03,
Escherichia phage slur02, Viruses, Duplodnaviria, Heunggongvirae, Uroviricota, Caudoviricetes, Straboviridae, Tevenvirinae, Tequatrovirus, Tequatrovirus slur02,
Escherichia phage slur07, Viruses, Duplodnaviria, Heunggongvirae, Uroviricota, Caudoviricetes, Straboviridae, Tevenvirinae, Tequatrovirus, Tequatrovirus slur07,
Shigella phage SHFML-11, Viruses, Duplodnaviria, Heunggongvirae, Uroviricota, Caudoviricetes, Straboviridae, Tevenvirinae, Tequatrovirus, Tequatrovirus shfml11,
Escherichia phage UFV-AREG1, Viruses, Duplodnaviria, Heunggongvirae, Uroviricota, Caudoviricetes, Straboviridae, Tevenvirinae, Tequatrovirus, Tequatrovirus ufvareg1,
Escherichia phage vB_EcoM-UFV13, Viruses, Duplodnaviria, Heunggongvirae, Uroviricota, Caudoviricetes, Straboviridae, Tevenvirinae, Tequatrovirus, Tequatrovirus ecomufv133,
Shigella phage SHBML-50-1, Viruses, Duplodnaviria, Heunggongvirae, Uroviricota, Caudoviricetes, Straboviridae, Tevenvirinae, Tequatrovirus, Tequatrovirus SHBML501,
Shigella phage SHFML-26, Viruses, Duplodnaviria, Heunggongvirae, Uroviricota, Caudoviricetes, Straboviridae, Tevenvirinae, Tequatrovirus, Tequatrovirus shfml26,
SAP
Escherichia phage RB49, Viruses, Duplodnaviria, Heunggongvirae, Uroviricota, Caudoviricetes, Straboviridae, Krischvirus, Krischvirus RB49,
Escherichia phage Phi1, Viruses, Duplodnaviria, Heunggongvirae, Uroviricota, Caudoviricetes, Straboviridae, Krischvirus, Krischvirus georgiaone,
Escherichia phage JSE, Viruses, Duplodnaviria, Heunggongvirae, Uroviricota, Caudoviricetes, Straboviridae, Krischvirus, Krischvirus jse,
Enterobacteria phage GEC-3S, Viruses, Duplodnaviria, Heunggongvirae, Uroviricota, Caudoviricetes, Straboviridae, Krischvirus, Krischvirus gec3s,
SOME
Escherichia phage T4, Viruses, Duplodnaviria, Heunggongvirae, Uroviricota, Caudoviricetes, Straboviridae, Tevenvirinae, Tequatrovirus, Tequatrovirus T4,
Escherichia phage RB32, Viruses, Duplodnaviria, Heunggongvirae, Uroviricota, Caudoviricetes, Straboviridae, Tevenvirinae, Tequatrovirus, Tequatrovirus RB32,
Enterobacteria phage RB51, Viruses, Duplodnaviria, Heunggongvirae, Uroviricota, Caudoviricetes, Straboviridae, Tevenvirinae, Tequatrovirus, Tequatrovirus RB51,
Escherichia phage RB14, Viruses, Duplodnaviria, Heunggongvirae, Uroviricota, Caudoviricetes, Straboviridae, Tevenvirinae, Tequatrovirus, Tequatrovirus RB14,
Shigella phage Shfl2, Viruses, Duplodnaviria, Heunggongvirae, Uroviricota, Caudoviricetes, Straboviridae, Tevenvirinae, Tequatrovirus, Tequatrovirus shfl2,
Escherichia phage vB_EcoM_ACG-C40, Viruses, Duplodnaviria, Heunggongvirae, Uroviricota, Caudoviricetes, Straboviridae, Tevenvirinae, Tequatrovirus, Tequatrovirus c40,
Escherichia phage wV7, Viruses, Duplodnaviria, Heunggongvirae, Uroviricota, Caudoviricetes, Straboviridae, Tevenvirinae, Tequatrovirus, Tequatrovirus vtec,
Escherichia phage ime09, Viruses, Duplodnaviria, Heunggongvirae, Uroviricota, Caudoviricetes, Straboviridae, Tevenvirinae, Tequatrovirus, Tequatrovirus ime09,
Escherichia phage vB_EcoM_112, Viruses, Duplodnaviria, Heunggongvirae, Uroviricota, Caudoviricetes, Straboviridae, Tevenvirinae, Tequatrovirus, Tequatrovirus e112,
Escherichia phage ECML-134, Viruses, Duplodnaviria, Heunggongvirae, Uroviricota, Caudoviricetes, Straboviridae, Tevenvirinae, Tequatrovirus, Tequatrovirus ecml134,
Yersinia phage phiD1, Viruses, Duplodnaviria, Heunggongvirae, Uroviricota, Caudoviricetes, Straboviridae, Tevenvirinae, Tequatrovirus, Tequatrovirus deeone,
Yersinia phage PST, Viruses, Duplodnaviria, Heunggongvirae, Uroviricota, Caudoviricetes, Straboviridae, Tevenvirinae, Tequatrovirus, Tequatrovirus pst,
Escherichia phage AR1, Viruses, Duplodnaviria, Heunggongvirae, Uroviricota, Caudoviricetes, Straboviridae, Tevenvirinae, Tequatrovirus, Tequatrovirus ar1,
Escherichia phage slur14, Viruses, Duplodnaviria, Heunggongvirae, Uroviricota, Caudoviricetes, Straboviridae, Tevenvirinae, Tequatrovirus, Tequatrovirus slur03,
Escherichia phage slur02, Viruses, Duplodnaviria, Heunggongvirae, Uroviricota, Caudoviricetes, Straboviridae, Tevenvirinae, Tequatrovirus, Tequatrovirus slur02,
Escherichia phage slur07, Viruses, Duplodnaviria, Heunggongvirae, Uroviricota, Caudoviricetes, Straboviridae, Tevenvirinae, Tequatrovirus, Tequatrovirus slur07,
Shigella phage SHFML-11, Viruses, Duplodnaviria, Heunggongvirae, Uroviricota, Caudoviricetes, Straboviridae, Tevenvirinae, Tequatrovirus, Tequatrovirus shfml11,
Escherichia phage UFV-AREG1, Viruses, Duplodnaviria, Heunggongvirae, Uroviricota, Caudoviricetes, Straboviridae, Tevenvirinae, Tequatrovirus, Tequatrovirus ufvareg1,
Escherichia phage vB_EcoM-UFV13, Viruses, Duplodnaviria, Heunggongvirae, Uroviricota, Caudoviricetes, Straboviridae, Tevenvirinae, Tequatrovirus, Tequatrovirus ecomufv133,
Shigella phage SHBML-50-1, Viruses, Duplodnaviria, Heunggongvirae, Uroviricota, Caudoviricetes, Straboviridae, Tevenvirinae, Tequatrovirus, Tequatrovirus SHBML501,
Shigella phage SHFML-26, Viruses, Duplodnaviria, Heunggongvirae, Uroviricota, Caudoviricetes, Straboviridae, Tevenvirinae, Tequatrovirus, Tequatrovirus shfml26,
Solly
Escherichia phage T4, Viruses, Duplodnaviria, Heunggongvirae, Uroviricota, Caudoviricetes, Straboviridae, Tevenvirinae, Tequatrovirus, Tequatrovirus T4,
Escherichia phage RB32, Viruses, Duplodnaviria, Heunggongvirae, Uroviricota, Caudoviricetes, Straboviridae, Tevenvirinae, Tequatrovirus, Tequatrovirus RB32,
Enterobacteria phage RB51, Viruses, Duplodnaviria, Heunggongvirae, Uroviricota, Caudoviricetes, Straboviridae, Tevenvirinae, Tequatrovirus, Tequatrovirus RB51,
Escherichia phage RB14, Viruses, Duplodnaviria, Heunggongvirae, Uroviricota, Caudoviricetes, Straboviridae, Tevenvirinae, Tequatrovirus, Tequatrovirus RB14,
Shigella phage Shfl2, Viruses, Duplodnaviria, Heunggongvirae, Uroviricota, Caudoviricetes, Straboviridae, Tevenvirinae, Tequatrovirus, Tequatrovirus shfl2,
Escherichia phage vB_EcoM_ACG-C40, Viruses, Duplodnaviria, Heunggongvirae, Uroviricota, Caudoviricetes, Straboviridae, Tevenvirinae, Tequatrovirus, Tequatrovirus c40,
Escherichia phage wV7, Viruses, Duplodnaviria, Heunggongvirae, Uroviricota, Caudoviricetes, Straboviridae, Tevenvirinae, Tequatrovirus, Tequatrovirus vtec,
Escherichia phage ime09, Viruses, Duplodnaviria, Heunggongvirae, Uroviricota, Caudoviricetes, Straboviridae, Tevenvirinae, Tequatrovirus, Tequatrovirus ime09,
Escherichia phage vB_EcoM_112, Viruses, Duplodnaviria, Heunggongvirae, Uroviricota, Caudoviricetes, Straboviridae, Tevenvirinae, Tequatrovirus, Tequatrovirus e112,
Escherichia phage ECML-134, Viruses, Duplodnaviria, Heunggongvirae, Uroviricota, Caudoviricetes, Straboviridae, Tevenvirinae, Tequatrovirus, Tequatrovirus ecml134,
Shigella phage pSs-1, Viruses, Duplodnaviria, Heunggongvirae, Uroviricota, Caudoviricetes, Straboviridae, Tevenvirinae, Tequatrovirus, Tequatrovirus pss1,
Escherichia phage HY01, Viruses, Duplodnaviria, Heunggongvirae, Uroviricota, Caudoviricetes, Straboviridae, Tevenvirinae, Tequatrovirus, Tequatrovirus hy01,
Yersinia phage phiD1, Viruses, Duplodnaviria, Heunggongvirae, Uroviricota, Caudoviricetes, Straboviridae, Tevenvirinae, Tequatrovirus, Tequatrovirus deeone,
Yersinia phage PST, Viruses, Duplodnaviria, Heunggongvirae, Uroviricota, Caudoviricetes, Straboviridae, Tevenvirinae, Tequatrovirus, Tequatrovirus pst,
Escherichia phage AR1, Viruses, Duplodnaviria, Heunggongvirae, Uroviricota, Caudoviricetes, Straboviridae, Tevenvirinae, Tequatrovirus, Tequatrovirus ar1,
Escherichia phage slur14, Viruses, Duplodnaviria, Heunggongvirae, Uroviricota, Caudoviricetes, Straboviridae, Tevenvirinae, Tequatrovirus, Tequatrovirus slur03,
Escherichia phage slur02, Viruses, Duplodnaviria, Heunggongvirae, Uroviricota, Caudoviricetes, Straboviridae, Tevenvirinae, Tequatrovirus, Tequatrovirus slur02,
Escherichia phage slur07, Viruses, Duplodnaviria, Heunggongvirae, Uroviricota, Caudoviricetes, Straboviridae, Tevenvirinae, Tequatrovirus, Tequatrovirus slur07,
Shigella phage SHFML-11, Viruses, Duplodnaviria, Heunggongvirae, Uroviricota, Caudoviricetes, Straboviridae, Tevenvirinae, Tequatrovirus, Tequatrovirus shfml11,
Escherichia phage UFV-AREG1, Viruses, Duplodnaviria, Heunggongvirae, Uroviricota, Caudoviricetes, Straboviridae, Tevenvirinae, Tequatrovirus, Tequatrovirus ufvareg1,
Escherichia phage vB_EcoM-UFV13, Viruses, Duplodnaviria, Heunggongvirae, Uroviricota, Caudoviricetes, Straboviridae, Tevenvirinae, Tequatrovirus, Tequatrovirus ecomufv133,
Shigella phage SHBML-50-1, Viruses, Duplodnaviria, Heunggongvirae, Uroviricota, Caudoviricetes, Straboviridae, Tevenvirinae, Tequatrovirus, Tequatrovirus SHBML501,
Shigella phage SHFML-26, Viruses, Duplodnaviria, Heunggongvirae, Uroviricota, Caudoviricetes, Straboviridae, Tevenvirinae, Tequatrovirus, Tequatrovirus shfml26,
TB37
Escherichia phage T4, Viruses, Duplodnaviria, Heunggongvirae, Uroviricota, Caudoviricetes, Straboviridae, Tevenvirinae, Tequatrovirus, Tequatrovirus T4,
Escherichia phage RB32, Viruses, Duplodnaviria, Heunggongvirae, Uroviricota, Caudoviricetes, Straboviridae, Tevenvirinae, Tequatrovirus, Tequatrovirus RB32,
Enterobacteria phage RB51, Viruses, Duplodnaviria, Heunggongvirae, Uroviricota, Caudoviricetes, Straboviridae, Tevenvirinae, Tequatrovirus, Tequatrovirus RB51,
Escherichia phage RB14, Viruses, Duplodnaviria, Heunggongvirae, Uroviricota, Caudoviricetes, Straboviridae, Tevenvirinae, Tequatrovirus, Tequatrovirus RB14,
Shigella phage Shfl2, Viruses, Duplodnaviria, Heunggongvirae, Uroviricota, Caudoviricetes, Straboviridae, Tevenvirinae, Tequatrovirus, Tequatrovirus shfl2,
Escherichia phage vB_EcoM_ACG-C40, Viruses, Duplodnaviria, Heunggongvirae, Uroviricota, Caudoviricetes, Straboviridae, Tevenvirinae, Tequatrovirus, Tequatrovirus c40,
Escherichia phage wV7, Viruses, Duplodnaviria, Heunggongvirae, Uroviricota, Caudoviricetes, Straboviridae, Tevenvirinae, Tequatrovirus, Tequatrovirus vtec,
Escherichia phage ime09, Viruses, Duplodnaviria, Heunggongvirae, Uroviricota, Caudoviricetes, Straboviridae, Tevenvirinae, Tequatrovirus, Tequatrovirus ime09,
Escherichia phage vB_EcoM_112, Viruses, Duplodnaviria, Heunggongvirae, Uroviricota, Caudoviricetes, Straboviridae, Tevenvirinae, Tequatrovirus, Tequatrovirus e112,
Escherichia phage ECML-134, Viruses, Duplodnaviria, Heunggongvirae, Uroviricota, Caudoviricetes, Straboviridae, Tevenvirinae, Tequatrovirus, Tequatrovirus ecml134,
Yersinia phage phiD1, Viruses, Duplodnaviria, Heunggongvirae, Uroviricota, Caudoviricetes, Straboviridae, Tevenvirinae, Tequatrovirus, Tequatrovirus deeone,
Yersinia phage PST, Viruses, Duplodnaviria, Heunggongvirae, Uroviricota, Caudoviricetes, Straboviridae, Tevenvirinae, Tequatrovirus, Tequatrovirus pst,
Escherichia phage AR1, Viruses, Duplodnaviria, Heunggongvirae, Uroviricota, Caudoviricetes, Straboviridae, Tevenvirinae, Tequatrovirus, Tequatrovirus ar1,
Escherichia phage slur14, Viruses, Duplodnaviria, Heunggongvirae, Uroviricota, Caudoviricetes, Straboviridae, Tevenvirinae, Tequatrovirus, Tequatrovirus slur03,
Escherichia phage slur02, Viruses, Duplodnaviria, Heunggongvirae, Uroviricota, Caudoviricetes, Straboviridae, Tevenvirinae, Tequatrovirus, Tequatrovirus slur02,
Escherichia phage slur07, Viruses, Duplodnaviria, Heunggongvirae, Uroviricota, Caudoviricetes, Straboviridae, Tevenvirinae, Tequatrovirus, Tequatrovirus slur07,
Shigella phage SHFML-11, Viruses, Duplodnaviria, Heunggongvirae, Uroviricota, Caudoviricetes, Straboviridae, Tevenvirinae, Tequatrovirus, Tequatrovirus shfml11,
Escherichia phage UFV-AREG1, Viruses, Duplodnaviria, Heunggongvirae, Uroviricota, Caudoviricetes, Straboviridae, Tevenvirinae, Tequatrovirus, Tequatrovirus ufvareg1,
Escherichia phage vB_EcoM-UFV13, Viruses, Duplodnaviria, Heunggongvirae, Uroviricota, Caudoviricetes, Straboviridae, Tevenvirinae, Tequatrovirus, Tequatrovirus ecomufv133,
Shigella phage SHBML-50-1, Viruses, Duplodnaviria, Heunggongvirae, Uroviricota, Caudoviricetes, Straboviridae, Tevenvirinae, Tequatrovirus, Tequatrovirus SHBML501,
Escherichia phage HY03, Viruses, Duplodnaviria, Heunggongvirae, Uroviricota, Caudoviricetes, Straboviridae, Tevenvirinae, Tequatrovirus, Tequatrovirus hy03,
Shigella phage SHFML-26, Viruses, Duplodnaviria, Heunggongvirae, Uroviricota, Caudoviricetes, Straboviridae, Tevenvirinae, Tequatrovirus, Tequatrovirus shfml26,
