# Supplementary material for: DNA modifications of Durham Collection phages and promiscuity of GmrSD-family Type IV restriction enzyme BrxU
Source: Appl Environ Microbiol. 2026 Jun 12;92(7):e00810-26. doi: 10.1128/aem.00810-26 (PMC13390438; doi:10.1128/aem.00810-26)
Supplement: Table S4 — Straboviridae representatives plus custom additions. [file aem.00810-26-s0005.xlsx]

## Sheet: Table S4 Straboviridae represen
Phage name	Realm	Kingdom	Phylum	Class	Family	Subfamily	Genus	Nuccore ID
Acinetobacter phage 133	Duplodnaviria	Heunggongvirae	Uroviricota	Caudoviricetes	Straboviridae	Tevenvirinae	unclassified	NC_015250.1
Acinetobacter phage AB-Navy71	Duplodnaviria	Heunggongvirae	Uroviricota	Caudoviricetes	Straboviridae	Twarogvirinae	Hadassahvirus	OL770260.1
Acinetobacter phage AbTZA1	Duplodnaviria	Heunggongvirae	Uroviricota	Caudoviricetes	Straboviridae	Twarogvirinae	Hadassahvirus	NC_049445.1
Acinetobacter phage Ac42	Duplodnaviria	Heunggongvirae	Uroviricota	Caudoviricetes	Straboviridae	Twarogvirinae	unclassified Twarogvirinae	HM032710.1
Acinetobacter phage Acj61	Duplodnaviria	Heunggongvirae	Uroviricota	Caudoviricetes	Straboviridae	Twarogvirinae	Lasallevirus	GU911519.1
Acinetobacter phage Acj9	Duplodnaviria	Heunggongvirae	Uroviricota	Caudoviricetes	Straboviridae	Twarogvirinae	Acajnonavirus	HM004124.1
Acinetobacter phage AM101	Duplodnaviria	Heunggongvirae	Uroviricota	Caudoviricetes	Straboviridae	Twarogvirinae	Lazarusvirus	NC_049511.1
Acinetobacter phage Henu6	Duplodnaviria	Heunggongvirae	Uroviricota	Caudoviricetes	Straboviridae	Twarogvirinae	Zedzedvirus	MK240351.1
Aeromonas phage 25	Duplodnaviria	Heunggongvirae	Uroviricota	Caudoviricetes	Straboviridae	Tulanevirus	Tulanevirus bteighttwo	NC_008208.1
Aeromonas phage 44RR2.8t.2	Duplodnaviria	Heunggongvirae	Uroviricota	Caudoviricetes	Straboviridae	unclassified Hadassahvirus	Biquartavirus	KY290948.1
Aeromonas phage 65.2	Duplodnaviria	Heunggongvirae	Uroviricota	Caudoviricetes	Straboviridae	Emmerichvirinae	Ishigurovirus	KY290955.1
Aeromonas phage Aeh1	Duplodnaviria	Heunggongvirae	Uroviricota	Caudoviricetes	Straboviridae	unclassified Hadassahvirus	Cinqassovirus	AY266303.2
Aeromonas phage Ah1	Duplodnaviria	Heunggongvirae	Uroviricota	Caudoviricetes	Straboviridae	unclassified Straboviridae	Cinqassovirus	NC_055733.1
Aeromonas phage Ahp1_CNU-2021	Duplodnaviria	Heunggongvirae	Uroviricota	Caudoviricetes	Straboviridae	unclassified Straboviridae	unclassified Straboviridae	MT161459.1
Aeromonas phage AP1	Duplodnaviria	Heunggongvirae	Uroviricota	Caudoviricetes	Straboviridae	Emmerichvirinae	Ceceduovirus	MT713136.1
Aeromonas phage asfd_1h	Duplodnaviria	Heunggongvirae	Uroviricota	Caudoviricetes	Straboviridae	Biquartavirus	unclassified Biquartavirus	MN871507.1
Aeromonas phage CC2	Duplodnaviria	Heunggongvirae	Uroviricota	Caudoviricetes	Straboviridae	Emmerichvirinae	Ceceduovirus	JX123262.1
Aeromonas phage phiAS5	Duplodnaviria	Heunggongvirae	Uroviricota	Caudoviricetes	Straboviridae	unclassified Hadassahvirus	Chrysonvirus	NC_014636.1
Aeromonas phage PX29	Duplodnaviria	Heunggongvirae	Uroviricota	Caudoviricetes	Straboviridae	unclassified	Angelvirus	NC_023688.1
Aeromonas phage vB_AsM_ZHF	Duplodnaviria	Heunggongvirae	Uroviricota	Caudoviricetes	Straboviridae	unclassified	Tulanevirus	MW584871.1
Aeromonas phage ZPAH1	Duplodnaviria	Heunggongvirae	Uroviricota	Caudoviricetes	Straboviridae	Emmerichvirinae	Ishigurovirus	MW272540.1
Buttiauxella phage vB_ButM_GuL6	Duplodnaviria	Heunggongvirae	Uroviricota	Caudoviricetes	Straboviridae	Pseudotevenvirus	unclassified Pseudotevenvirus	MT334653.1
Citrobacter phage CF1 ERZ-2017	Duplodnaviria	Heunggongvirae	Uroviricota	Caudoviricetes	Straboviridae	Tevenvirinae	Moonvirus	MG250484.1
Citrobacter phage CkP1	Duplodnaviria	Heunggongvirae	Uroviricota	Caudoviricetes	Straboviridae	Tevenvirinae	Karamvirus	MW239124.1
Citrobacter phage KKP_3664	Duplodnaviria	Heunggongvirae	Uroviricota	Caudoviricetes	Straboviridae	unclassified	Pseudotevenvirus	OK210075.1
Citrobacter phage Maroon	Duplodnaviria	Heunggongvirae	Uroviricota	Caudoviricetes	Straboviridae	unclassified	Pseudotevenvirus	MH823906.1
Citrobacter phage Merlin	Duplodnaviria	Heunggongvirae	Uroviricota	Caudoviricetes	Straboviridae	Tevenvirinae	Moonvirus	KT001915.1
Citrobacter phage Miller	Duplodnaviria	Heunggongvirae	Uroviricota	Caudoviricetes	Straboviridae	unclassified	Pseudotevenvirus	NC_025414.1
Citrobacter phage vB_Cfr_Xman	Duplodnaviria	Heunggongvirae	Uroviricota	Caudoviricetes	Straboviridae	unclassified	Pseudotevenvirus	MW021749.1
Cronobacter phage S13	Duplodnaviria	Heunggongvirae	Uroviricota	Caudoviricetes	Straboviridae	unclassified	unclassified	NC_028773.1
Cronobacter phage vB_CsaM_leB	Duplodnaviria	Heunggongvirae	Uroviricota	Caudoviricetes	Straboviridae	unclassified	Pseudotevenvirus	NC_048645.1
Edwardsiella phage PEi20	Duplodnaviria	Heunggongvirae	Uroviricota	Caudoviricetes	Straboviridae	Tevenvirinae	Kanagawavirus	NC_028683.1
Enterobacter phage CC31	Duplodnaviria	Heunggongvirae	Uroviricota	Caudoviricetes	Straboviridae	Tevenvirinae	Karamvirus	NC_014662.1
Enterobacter phage EC-W2	Duplodnaviria	Heunggongvirae	Uroviricota	Caudoviricetes	Straboviridae	unclassified	Pseudotevenvirus	MN508622.2
Enterobacter phage ENC20	Duplodnaviria	Heunggongvirae	Uroviricota	Caudoviricetes	Straboviridae	unclassified	Pseudotevenvirus	OL355129.1
Enterobacter phage Entb_45	Duplodnaviria	Heunggongvirae	Uroviricota	Caudoviricetes	Straboviridae	Tevenvirinae	Kanagawavirus	ON630910.1
Enterobacter phage KKP_3262	Duplodnaviria	Heunggongvirae	Uroviricota	Caudoviricetes	Straboviridae	Tevenvirinae	Karamvirus	OK210076.1
Enterobacter phage PG7	Duplodnaviria	Heunggongvirae	Uroviricota	Caudoviricetes	Straboviridae	Tevenvirinae	Karamvirus	KJ101592.1
Enterobacter phage prasa_myo	Duplodnaviria	Heunggongvirae	Uroviricota	Caudoviricetes	Straboviridae	Tevenvirinae	Karamvirus	MN617835.1
Enterobacter phage vB_EclM_Q7622	Duplodnaviria	Heunggongvirae	Uroviricota	Caudoviricetes	Straboviridae	Tevenvirinae	Kanagawavirus	OL989991.1
Enterobacter phage vB_EcRAM-01	Duplodnaviria	Heunggongvirae	Uroviricota	Caudoviricetes	Straboviridae	unclassified	Pseudotevenvirus	OL551674.1
Enterobacter phage vB_VIPECLOM01	Duplodnaviria	Heunggongvirae	Uroviricota	Caudoviricetes	Straboviridae	Tevenvirinae	Karamvirus	OQ721912.1
Enterobacter phage vB-EclM_KMB17	Duplodnaviria	Heunggongvirae	Uroviricota	Caudoviricetes	Straboviridae	Tevenvirinae	Karamvirus	OL849997.1
Enterobacter phage vB-EclM_KMB19	Duplodnaviria	Heunggongvirae	Uroviricota	Caudoviricetes	Straboviridae	Tevenvirinae	Karamvirus	OL828290.1
Enterobacter phage vB-EclM_KMB20	Duplodnaviria	Heunggongvirae	Uroviricota	Caudoviricetes	Straboviridae	Tevenvirinae	Karamvirus	OL828291.1
Enterobacteria phage Ac3	Duplodnaviria	Heunggongvirae	Uroviricota	Caudoviricetes	Straboviridae	Tevenvirinae	Tequatrovirus	OK040907.1
Enterobacteria phage Kha5h	Duplodnaviria	Heunggongvirae	Uroviricota	Caudoviricetes	Straboviridae	Tevenvirinae	Tequatrovirus	NC_054905.1
Enterobacteria phage phiC600P9	Duplodnaviria	Heunggongvirae	Uroviricota	Caudoviricetes	Straboviridae	Tevenvirinae	Tequatrovirus	MT630408.1
Enterobacteria phage T6	Duplodnaviria	Heunggongvirae	Uroviricota	Caudoviricetes	Straboviridae	Tevenvirinae	Tequatrovirus	AP018814.1
Enterobacteria phage vB_EcoM_IME281	Duplodnaviria	Heunggongvirae	Uroviricota	Caudoviricetes	Straboviridae	Tevenvirinae	Dhakavirus	MH051913.1
Enterobacteria phage vB_EcoM_IME341	Duplodnaviria	Heunggongvirae	Uroviricota	Caudoviricetes	Straboviridae	Tevenvirinae	Dhakavirus	MH051917.1
Enterobacteria phage vB_EcoM_IME540	Duplodnaviria	Heunggongvirae	Uroviricota	Caudoviricetes	Straboviridae	Tevenvirinae	Dhakavirus	MT150133.1
Erwinia phage Cronus	Duplodnaviria	Heunggongvirae	Uroviricota	Caudoviricetes	Straboviridae	Tevenvirinae	Roskildevirus	MH059636.2
Erwinia phage FBB1	Duplodnaviria	Heunggongvirae	Uroviricota	Caudoviricetes	Straboviridae	Tevenvirinae	Roskildevirus	MT920315.1
escherichia phage AdolfPortmann	Duplodnaviria	Heunggongvirae	Uroviricota	Caudoviricetes	Straboviridae	Tevenvirinae	Tequatrovirus	MZ501046.1
escherichia phage AugustSocin	Duplodnaviria	Heunggongvirae	Uroviricota	Caudoviricetes	Straboviridae	Tevenvirinae	Tequatrovirus	MZ501052.1
escherichia phage Bp7	Duplodnaviria	Heunggongvirae	Uroviricota	Caudoviricetes	Straboviridae	Tevenvirinae	Dhakavirus	NC_019500.1
escherichia phage C6	Duplodnaviria	Heunggongvirae	Uroviricota	Caudoviricetes	Straboviridae	Tevenvirinae	Dhakavirus	MW679410.1
escherichia phage ChristianSchoenbein	Duplodnaviria	Heunggongvirae	Uroviricota	Caudoviricetes	Straboviridae	Tevenvirinae	Mosigvirus	MZ501056.1
escherichia phage CJ20	Duplodnaviria	Heunggongvirae	Uroviricota	Caudoviricetes	Straboviridae	Tevenvirinae	Gaprivervirus	MT533174.1
escherichia phage dhabil	Duplodnaviria	Heunggongvirae	Uroviricota	Caudoviricetes	Straboviridae	Tevenvirinae	Dhakavirus	MN850621.1
escherichia phage dhaeg	Duplodnaviria	Heunggongvirae	Uroviricota	Caudoviricetes	Straboviridae	Tevenvirinae	Dhakavirus	MN850609.1
escherichia phage DK-13	Duplodnaviria	Heunggongvirae	Uroviricota	Caudoviricetes	Straboviridae	Tevenvirinae	Gaprivervirus	MT611523.1
escherichia phage Ec_Makalu_003	Duplodnaviria	Heunggongvirae	Uroviricota	Caudoviricetes	Straboviridae	unclassified	Krischvirus	MN882349.1
escherichia phage EcNP1	Duplodnaviria	Heunggongvirae	Uroviricota	Caudoviricetes	Straboviridae	Tevenvirinae	Tequatrovirus	MK886800.1
escherichia phage ECO07P1	Duplodnaviria	Heunggongvirae	Uroviricota	Caudoviricetes	Straboviridae	Tevenvirinae	Tequatrovirus	OP172784.1
escherichia phage EcS1	Duplodnaviria	Heunggongvirae	Uroviricota	Caudoviricetes	Straboviridae	Tevenvirinae	Kagamiyamavirus	LC371242.1
escherichia phage EcWhh-1	Duplodnaviria	Heunggongvirae	Uroviricota	Caudoviricetes	Straboviridae	Tevenvirinae	Dhakavirus	MH791409.1
escherichia phage ES19	Duplodnaviria	Heunggongvirae	Uroviricota	Caudoviricetes	Straboviridae	Tevenvirinae	Tequatrovirus	MN508616.2
escherichia phage FP43	Duplodnaviria	Heunggongvirae	Uroviricota	Caudoviricetes	Straboviridae	Tevenvirinae	Mosigvirus	MN648445.1
escherichia phage IME08	Duplodnaviria	Heunggongvirae	Uroviricota	Caudoviricetes	Straboviridae	Tevenvirinae	Dhakavirus	NC_014260.1
escherichia phage JS10	Duplodnaviria	Heunggongvirae	Uroviricota	Caudoviricetes	Straboviridae	Tevenvirinae	Dhakavirus	NC_012741.1
escherichia phage JS98	Duplodnaviria	Heunggongvirae	Uroviricota	Caudoviricetes	Straboviridae	Tevenvirinae	Dhakavirus	NC_010105.1
escherichia phage Killian	Duplodnaviria	Heunggongvirae	Uroviricota	Caudoviricetes	Straboviridae	Tevenvirinae	Tequatrovirus	OQ446694.1
escherichia phage Lw1	Duplodnaviria	Heunggongvirae	Uroviricota	Caudoviricetes	Straboviridae	unclassified	Pseudotevenvirus	NC_021344.2
escherichia phage MN04	Duplodnaviria	Heunggongvirae	Uroviricota	Caudoviricetes	Straboviridae	Tevenvirinae	Dhakavirus	MT129654.1
escherichia phage N2	Duplodnaviria	Heunggongvirae	Uroviricota	Caudoviricetes	Straboviridae	Tevenvirinae	Tequatrovirus	ON645936.1
escherichia phage P896	Duplodnaviria	Heunggongvirae	Uroviricota	Caudoviricetes	Straboviridae	Tevenvirinae	Gaprivervirus	OL451225.1
escherichia phage PaulHMueller	Duplodnaviria	Heunggongvirae	Uroviricota	Caudoviricetes	Straboviridae	Tevenvirinae	Tequatrovirus	MZ501098.1
escherichia phage phiC120	Duplodnaviria	Heunggongvirae	Uroviricota	Caudoviricetes	Straboviridae	Tevenvirinae	Mosigvirus	KY703222.1
escherichia phage phiE142	Duplodnaviria	Heunggongvirae	Uroviricota	Caudoviricetes	Straboviridae	unclassified	Carettavirus	NC_055709.1
escherichia phage PSD2001	Duplodnaviria	Heunggongvirae	Uroviricota	Caudoviricetes	Straboviridae	Tevenvirinae	Gaprivervirus	OK254198.1
escherichia phage PSD2002	Duplodnaviria	Heunggongvirae	Uroviricota	Caudoviricetes	Straboviridae	Tevenvirinae	Dhakavirus	OK335775.1
escherichia phage RB16	Duplodnaviria	Heunggongvirae	Uroviricota	Caudoviricetes	Straboviridae	unclassified	Pseudotevenvirus	HM134276.1
escherichia phage RB43	Duplodnaviria	Heunggongvirae	Uroviricota	Caudoviricetes	Straboviridae	Pseudotevenvirus	Pseudotevenvirus RB43	NC_007023.1
escherichia phage S143_2	Duplodnaviria	Heunggongvirae	Uroviricota	Caudoviricetes	Straboviridae	Tevenvirinae	Mosigvirus	MZ189261.1
escherichia phage SF	Duplodnaviria	Heunggongvirae	Uroviricota	Caudoviricetes	Straboviridae	Tevenvirinae	Mosigvirus	MH359124.1
escherichia phage T2	Duplodnaviria	Heunggongvirae	Uroviricota	Caudoviricetes	Straboviridae	Tevenvirinae	Tequatrovirus	NC_054931.1
escherichia phage T4	Duplodnaviria	Heunggongvirae	Uroviricota	Caudoviricetes	Straboviridae	Tevenvirinae	Tequatrovirus	OL964735.1
escherichia phage vB_Eco_F26	Duplodnaviria	Heunggongvirae	Uroviricota	Caudoviricetes	Straboviridae	Tevenvirinae	Tequatrovirus	OP870145.1
escherichia phage vB_Eco_F27	Duplodnaviria	Heunggongvirae	Uroviricota	Caudoviricetes	Straboviridae	Tevenvirinae	Mosigvirus	OP870146.1
escherichia phage vB_EcoM_005	Duplodnaviria	Heunggongvirae	Uroviricota	Caudoviricetes	Straboviridae	Tevenvirinae	Dhakavirus	MK295203.1
escherichia phage vB_EcoM_ESCO10	Duplodnaviria	Heunggongvirae	Uroviricota	Caudoviricetes	Straboviridae	Tevenvirinae	Dhakavirus	OM386655.1
escherichia phage vB_EcoM_ESCO47	Duplodnaviria	Heunggongvirae	Uroviricota	Caudoviricetes	Straboviridae	Tevenvirinae	Mosigvirus	OM386662.1
escherichia phage vB_EcoM_FB	Duplodnaviria	Heunggongvirae	Uroviricota	Caudoviricetes	Straboviridae	Tevenvirinae	Dhakavirus	MT682711.1
escherichia phage vB_EcoM_G2133	Duplodnaviria	Heunggongvirae	Uroviricota	Caudoviricetes	Straboviridae	Tevenvirinae	Tequatrovirus	MK327928.1
escherichia phage vB_EcoM_G2248	Duplodnaviria	Heunggongvirae	Uroviricota	Caudoviricetes	Straboviridae	unclassified	Krischvirus	MK327932.1
escherichia phage vB_EcoM_G4498	Duplodnaviria	Heunggongvirae	Uroviricota	Caudoviricetes	Straboviridae	Tevenvirinae	Tequatrovirus	MK327939.1
escherichia phage vB_EcoM_IME537	Duplodnaviria	Heunggongvirae	Uroviricota	Caudoviricetes	Straboviridae	Tevenvirinae	Tequatrovirus	MT179807.1
escherichia phage vB_EcoM_JB75	Duplodnaviria	Heunggongvirae	Uroviricota	Caudoviricetes	Straboviridae	Tevenvirinae	Tequatrovirus	MH355584.1
escherichia phage vB_EcoM_Lutter	Duplodnaviria	Heunggongvirae	Uroviricota	Caudoviricetes	Straboviridae	Tevenvirinae	Tequatrovirus	NC_054924.1
escherichia phage vB_EcoM_Nami	Duplodnaviria	Heunggongvirae	Uroviricota	Caudoviricetes	Straboviridae	Tevenvirinae	Tequatrovirus	MZ502380.1
escherichia phage vB_EcoM_R5505	Duplodnaviria	Heunggongvirae	Uroviricota	Caudoviricetes	Straboviridae	Tevenvirinae	Tequatrovirus	MK373786.1
escherichia phage vB_EcoM_SA21RB	Duplodnaviria	Heunggongvirae	Uroviricota	Caudoviricetes	Straboviridae	Tevenvirinae	Tequatrovirus	OL960580.1
escherichia phage vB_EcoM_SQ17	Duplodnaviria	Heunggongvirae	Uroviricota	Caudoviricetes	Straboviridae	Tevenvirinae	Mosigvirus	MW882907.1
escherichia phage vB_EcoM_VR25	Duplodnaviria	Heunggongvirae	Uroviricota	Caudoviricetes	Straboviridae	Tevenvirinae	Gaprivervirus	KP007361.1
escherichia phage vB_EcoM_VR26	Duplodnaviria	Heunggongvirae	Uroviricota	Caudoviricetes	Straboviridae	Tevenvirinae	Gaprivervirus	KP007362.1
escherichia phage vB_EcoM-CHD94UKE2	Duplodnaviria	Heunggongvirae	Uroviricota	Caudoviricetes	Straboviridae	Tevenvirinae	Tequatrovirus	MZ234031.1
escherichia phage vB_EcoM-PM123	Duplodnaviria	Heunggongvirae	Uroviricota	Caudoviricetes	Straboviridae	Tevenvirinae	Tequatrovirus	MZ234043.1
escherichia phage vB_EcoM-RPN226	Duplodnaviria	Heunggongvirae	Uroviricota	Caudoviricetes	Straboviridae	Tevenvirinae	Tequatrovirus	OL770073.2
escherichia phage vB_EcoM-Sa45lw	Duplodnaviria	Heunggongvirae	Uroviricota	Caudoviricetes	Straboviridae	Tevenvirinae	Tequatrovirus	MK977694.1
escherichia phage vb_EcoM-VR5	Duplodnaviria	Heunggongvirae	Uroviricota	Caudoviricetes	Straboviridae	Tevenvirinae	Dhakavirus	KP007359.1
escherichia phage vB_VIPECOOM03	Duplodnaviria	Heunggongvirae	Uroviricota	Caudoviricetes	Straboviridae	Tevenvirinae	Tequatrovirus	OQ721911.1
escherichia phage vB_vPM_PD112	Duplodnaviria	Heunggongvirae	Uroviricota	Caudoviricetes	Straboviridae	Tevenvirinae	Tequatrovirus	MH837626.1
escherichia phage WG01	Duplodnaviria	Heunggongvirae	Uroviricota	Caudoviricetes	Straboviridae	Tevenvirinae	Dhakavirus	NC_031928.1
escherichia virus TH15	Duplodnaviria	Heunggongvirae	Uroviricota	Caudoviricetes	Straboviridae	Tevenvirinae	Gaprivervirus	MT446392.1
escherichia virus TH40	Duplodnaviria	Heunggongvirae	Uroviricota	Caudoviricetes	Straboviridae	Tevenvirinae	Gaprivervirus	MT446411.1
escherichia virus TH41	Duplodnaviria	Heunggongvirae	Uroviricota	Caudoviricetes	Straboviridae	Tevenvirinae	Gaprivervirus	MT446412.1
escherichia virus TH44	Duplodnaviria	Heunggongvirae	Uroviricota	Caudoviricetes	Straboviridae	Tevenvirinae	Gaprivervirus	MT446415.1
escherichia virus TH54	Duplodnaviria	Heunggongvirae	Uroviricota	Caudoviricetes	Straboviridae	Tevenvirinae	Gaprivervirus	MT446420.1
escherichia virus TH55	Duplodnaviria	Heunggongvirae	Uroviricota	Caudoviricetes	Straboviridae	Tevenvirinae	Gaprivervirus	MT446421.1
escherichia virus TH57	Duplodnaviria	Heunggongvirae	Uroviricota	Caudoviricetes	Straboviridae	Tevenvirinae	Gaprivervirus	MT446422.1
Klebsiella phage AShe-2020a	Duplodnaviria	Heunggongvirae	Uroviricota	Caudoviricetes	Straboviridae	Tevenvirinae	Jiaodavirus	CP062992.1
Klebsiella phage KMI10	Duplodnaviria	Heunggongvirae	Uroviricota	Caudoviricetes	Straboviridae	unclassified	Slopekvirus	MN101224.1
Klebsiella phage KP13MC5-1	Duplodnaviria	Heunggongvirae	Uroviricota	Caudoviricetes	Straboviridae	unclassified	Slopekvirus	OP617746.1
Klebsiella phage KP182	Duplodnaviria	Heunggongvirae	Uroviricota	Caudoviricetes	Straboviridae	Tevenvirinae	Jiaodavirus	OM337876.1
Klebsiella phage Kpn6N	Duplodnaviria	Heunggongvirae	Uroviricota	Caudoviricetes	Straboviridae	Tevenvirinae	Jiaodavirus	OK631811.1
Klebsiella phage Metamorpho	Duplodnaviria	Heunggongvirae	Uroviricota	Caudoviricetes	Straboviridae	Tevenvirinae	Jiaodavirus	MT701588.1
Klebsiella phage Mineola	Duplodnaviria	Heunggongvirae	Uroviricota	Caudoviricetes	Straboviridae	Tevenvirinae	Jiaodavirus	MH333064.1
Klebsiella phage pKp20	Duplodnaviria	Heunggongvirae	Uroviricota	Caudoviricetes	Straboviridae	Tevenvirinae	Jiaodavirus	OP331213.1
Klebsiella phage vB_KpnM_5N	Duplodnaviria	Heunggongvirae	Uroviricota	Caudoviricetes	Straboviridae	Tevenvirinae	Jiaodavirus	MZ890186.1
Klebsiella phage vB_KpnM_FRZ284	Duplodnaviria	Heunggongvirae	Uroviricota	Caudoviricetes	Straboviridae	Tevenvirinae	Jiaodavirus	MZ602148.1
Kosakonia phage 305	Duplodnaviria	Heunggongvirae	Uroviricota	Caudoviricetes	Straboviridae	Tevenvirinae	Kanagawavirus	NC_070776.1
Escherichia phage HY03	Duplodnaviria	Heunggongvirae	Uroviricota	Caudoviricetes	Straboviridae	Tevenvirinae	unclassified	KR269718.1
Klebsiella phage KPV15	Duplodnaviria	Heunggongvirae	Uroviricota	Caudoviricetes	Straboviridae	Tevenvirinae	unclassified	KY000080.1
Morganella phage vB_MmoM_MP1	Duplodnaviria	Heunggongvirae	Uroviricota	Caudoviricetes	Straboviridae	unclassified	Gualtarvirus	KX078569.1
Vibrio phage V05	Duplodnaviria	Heunggongvirae	Uroviricota	Caudoviricetes	Straboviridae	unclassified	Schizotequatrovirus	MT135024.1
Aeromonas phage GomatiRiver_11	Duplodnaviria	Heunggongvirae	Uroviricota	Caudoviricetes	Straboviridae	unclassified	unclassified	OP967013.2
Escherichia phage REP4	Duplodnaviria	Heunggongvirae	Uroviricota	Caudoviricetes	Straboviridae	Tevenvirinae	Tequatrovirus	OQ174503.1
Pantoea phage Phynn	Duplodnaviria	Heunggongvirae	Uroviricota	Caudoviricetes	Straboviridae	unclassified Straboviridae		MN038175.1
Pectobacterium bacteriophage PM2	Duplodnaviria	Heunggongvirae	Uroviricota	Caudoviricetes	Straboviridae	Tevenvirinae	Mosugukvirus	NC_028940.1
Pectobacterium phage POP12	Duplodnaviria	Heunggongvirae	Uroviricota	Caudoviricetes	Straboviridae	unclassified Straboviridae		MT560058.1
Phage NC-G	Duplodnaviria	Heunggongvirae	Uroviricota	Caudoviricetes	Straboviridae	Tevenvirinae	Dhakavirus	MK310184.1
Proteus phage phiP4-3	Duplodnaviria	Heunggongvirae	Uroviricota	Caudoviricetes	Straboviridae	unclassified Straboviridae	Bragavirus	NC_055737.1
Proteus phage PM2	Duplodnaviria	Heunggongvirae	Uroviricota	Caudoviricetes	Straboviridae	unclassified Straboviridae	Bragavirus	NC_055727.1
Proteus phage SJ_PmiM	Duplodnaviria	Heunggongvirae	Uroviricota	Caudoviricetes	Straboviridae	unclassified Straboviridae	Bragavirus	MW367898.1
Proteus phage vB_PmiM_Pm5461	Duplodnaviria	Heunggongvirae	Uroviricota	Caudoviricetes	Straboviridae	unclassified Straboviridae	Bragavirus	KP890823.1
Providencia phage PSTCR6	Duplodnaviria	Heunggongvirae	Uroviricota	Caudoviricetes	Straboviridae	unclassified Straboviridae		MW057858.1
Providencia phage PSTRCR_121	Duplodnaviria	Heunggongvirae	Uroviricota	Caudoviricetes	Straboviridae	unclassified Straboviridae	Gualtarvirus	MW385300.1
Providencia phage PSTRCR_127	Duplodnaviria	Heunggongvirae	Uroviricota	Caudoviricetes	Straboviridae	unclassified Straboviridae	Gualtarvirus	MW358927.1
Pseudomonas phage PspYZU05	Duplodnaviria	Heunggongvirae	Uroviricota	Caudoviricetes	Straboviridae	unclassified Straboviridae	Jiangsuvirus	NC_055720.1
Salmonella phage GRNsp7	Duplodnaviria	Heunggongvirae	Uroviricota	Caudoviricetes	Straboviridae	Tevenvirinae	Tequatrovirus	ON720975.1
Salmonella phage KM16	Duplodnaviria	Heunggongvirae	Uroviricota	Caudoviricetes	Straboviridae	Tevenvirinae	Moonvirus	NC_070779.1
Salmonella phage Lv5cm	Duplodnaviria	Heunggongvirae	Uroviricota	Caudoviricetes	Straboviridae	Tevenvirinae	Tequatrovirus	MZ150757.1
Salmonella phage pSe_SNUABM_01	Duplodnaviria	Heunggongvirae	Uroviricota	Caudoviricetes	Straboviridae	Tevenvirinae	Tequatrovirus	MN580668.1
Salmonella phage PSE-D1	Duplodnaviria	Heunggongvirae	Uroviricota	Caudoviricetes	Straboviridae	Tevenvirinae	Jiaodavirus	ON550260.1
Salmonella phage SHP1	Duplodnaviria	Heunggongvirae	Uroviricota	Caudoviricetes	Straboviridae	Tevenvirinae	Dhakavirus	KY979109.1
Salmonella phage STML-198	Duplodnaviria	Heunggongvirae	Uroviricota	Caudoviricetes	Straboviridae	Tevenvirinae	Gelderlandvirus	JX181825.1
Salmonella phage STP4-a	Duplodnaviria	Heunggongvirae	Uroviricota	Caudoviricetes	Straboviridae	Tevenvirinae	Gelderlandvirus	NC_026607.2
Salmonella phage vB_SnwM_CGG4-1	Duplodnaviria	Heunggongvirae	Uroviricota	Caudoviricetes	Straboviridae	Tevenvirinae	Gelderlandvirus	NC_031065.1
Serratia phage 92A1	Duplodnaviria	Heunggongvirae	Uroviricota	Caudoviricetes	Straboviridae	unclassified Straboviridae		OR088902.1
Serratia phage vB_SspM_LC53	Duplodnaviria	Heunggongvirae	Uroviricota	Caudoviricetes	Straboviridae	Tevenvirinae	Winklervirus	OP617331.1
Shewanella phage Thanatos-2	Duplodnaviria	Heunggongvirae	Uroviricota	Caudoviricetes	Straboviridae	unclassified Straboviridae		MT457553.1
Shigella phage A2	Duplodnaviria	Heunggongvirae	Uroviricota	Caudoviricetes	Straboviridae	Tevenvirinae	Tequatrovirus	OP197928.1
Shigella phage ESh15	Duplodnaviria	Heunggongvirae	Uroviricota	Caudoviricetes	Straboviridae	Tevenvirinae	Mosigvirus	ON528725.1
Shigella phage ESh27	Duplodnaviria	Heunggongvirae	Uroviricota	Caudoviricetes	Straboviridae	Tevenvirinae	Mosigvirus	ON528737.1
Shigella phage ESh32	Duplodnaviria	Heunggongvirae	Uroviricota	Caudoviricetes	Straboviridae	Tevenvirinae	Tequatrovirus	ON528742.1
Shigella phage JK32	Duplodnaviria	Heunggongvirae	Uroviricota	Caudoviricetes	Straboviridae	unclassified	Krischvirus	MK962753.1
Shigella phage JK36	Duplodnaviria	Heunggongvirae	Uroviricota	Caudoviricetes	Straboviridae	Tevenvirinae	Mosigvirus	MK962754.1
Shigella phage PSD9	Duplodnaviria	Heunggongvirae	Uroviricota	Caudoviricetes	Straboviridae	Tevenvirinae	Dhakavirus	MZ561532.1
Shigella phage pSs-1	Duplodnaviria	Heunggongvirae	Uroviricota	Caudoviricetes	Straboviridae	Tevenvirinae	Tequatrovirus	NC_025829.1
Shigella phage Sfk20	Duplodnaviria	Heunggongvirae	Uroviricota	Caudoviricetes	Straboviridae	Tevenvirinae	Tequatrovirus	MW341595.1
Shigella phage Shf125875	Duplodnaviria	Heunggongvirae	Uroviricota	Caudoviricetes	Straboviridae	Tevenvirinae	Mosigvirus	KM407600.1
Shigella phage SHFML-11	Duplodnaviria	Heunggongvirae	Uroviricota	Caudoviricetes	Straboviridae	Tevenvirinae	Tequatrovirus	NC_030953.1
Shigella phage vB_SdyM_006	Duplodnaviria	Heunggongvirae	Uroviricota	Caudoviricetes	Straboviridae		Bragavirus	MK295204.1
Tequatrovirus T4	Duplodnaviria	Heunggongvirae	Uroviricota	Caudoviricetes	Straboviridae	Tevenvirinae	Tequatrovirus	KJ477686.1
Vibrio phage 6E35.1a	Duplodnaviria	Heunggongvirae	Uroviricota	Caudoviricetes	Straboviridae	unclassified Straboviridae	unclassified	MW824377.1
Vibrio phage nt-1	Duplodnaviria	Heunggongvirae	Uroviricota	Caudoviricetes	Straboviridae		Mylasvirus	HQ317393.2
Vibrio phage vB_VmeM-32	Duplodnaviria	Heunggongvirae	Uroviricota	Caudoviricetes	Straboviridae		Emmerichvirinae	KU160494.1
Vibrio phage VH7D	Duplodnaviria	Heunggongvirae	Uroviricota	Caudoviricetes	Straboviridae		Schizotequatrovirus	KC131129.1
Vibrio phage VS1	Duplodnaviria	Heunggongvirae	Uroviricota	Caudoviricetes	Straboviridae		Schizotequatrovirus	OK905446.1
Yersinia phage fHe-Yen9-01	Duplodnaviria	Heunggongvirae	Uroviricota	Caudoviricetes	Straboviridae	Tevenvirinae	Tegunavirus	NC_055716.1
Yersinia phage fPS-65	Duplodnaviria	Heunggongvirae	Uroviricota	Caudoviricetes	Straboviridae	Tevenvirinae	Tequatrovirus	NC_055724.1
Yersinia phage MHG19	Duplodnaviria	Heunggongvirae	Uroviricota	Caudoviricetes	Straboviridae	Tevenvirinae	unclassified Tevenvirinae	OQ331036.1
Yersinia phage phiR1-RT	Duplodnaviria	Heunggongvirae	Uroviricota	Caudoviricetes	Straboviridae	Tevenvirinae	Tegunavirus	HE956709.1
Escherichia coli RB49	Duplodnaviria	Heunggongvirae	Uroviricota	Caudoviricetes	Straboviridae	unclassified	Krischvirus	NC_005066.1
Escherichia coli RB69	Duplodnaviria	Heunggongvirae	Uroviricota	Caudoviricetes	Straboviridae	Tevenvirinae	Mosigvirus	NC_004928.1
