# Supplementary material for: DNA modifications of Durham Collection phages and promiscuity of GmrSD-family Type IV restriction enzyme BrxU
Source: Appl Environ Microbiol. 2026 Jun 12;92(7):e00810-26. doi: 10.1128/aem.00810-26 (PMC13390438; doi:10.1128/aem.00810-26)
Supplement: Table S5 — SNIPPY analysis of SAP vs TB34. [file aem.00810-26-s0006.xlsx]

## Sheet: SAPvsTB34
CHROM	POS	TYPE	REF	ALT	EVIDENCE	FTYPE	STRAND	NT_POS	AA_POS	EFFECT	LOCUS_TAG	GENE	PRODUCT
SAP_annotation	5316	snp	C	T	T:20 C:0	CDS	+	819/933	273/310	synonymous_variant c.819C>T p.Pro273Pro	TRBSAP_005		Phage neck protein
SAP_annotation	11508	snp	G	A	A:20 G:0	CDS	+	18/2004	6/667	synonymous_variant c.18G>A p.Pro6Pro	TRBSAP_012		Phage tail sheath
SAP_annotation	15164	snp	C	T	T:20 C:0	CDS	+	1044/1566	348/521	synonymous_variant c.1044C>T p.Pro348Pro	TRBSAP_014		Portal protein
SAP_annotation	31223	snp	C	T	T:20 C:0	CDS	+	948/1110	316/369	synonymous_variant c.948C>T p.Pro316Pro	TRBSAP_042		Baseplate hub subunit
SAP_annotation	32862	snp	C	T	T:20 C:0	CDS	+	963/1734	321/577	synonymous_variant c.963C>T p.Pro321Pro	TRBSAP_044		Hypothetical protein
SAP_annotation	108135	snp	C	T	T:20 C:0	CDS	-	156/975	52/324	synonymous_variant c.156G>A p.Pro52Pro	TRBSAP_174		Replication factor C small subunit
SAP_annotation	127945	snp	G	A	A:20 G:0	CDS	-	57/813	19/270	synonymous_variant c.57C>T p.Pro19Pro	TRBSAP_207		Type II N-methyl DNA methyltransferase
SAP_annotation	151262	snp	C	T	T:20 C:0	CDS	-	693/822	231/273	synonymous_variant c.693G>A p.Pro231Pro	TRBSAP_277		DNA end protector protein
SAP_annotation	164969	snp	C	T	T:20 C:0	CDS	+	816/1179	272/392	synonymous_variant c.816C>T p.Pro272Pro	TRBSAP_290		Baseplate wedge subunit and tail pin
SAP_annotation	2830	snp	C	T	T:20 C:0	CDS	+	149/1770	50/589	missense_variant c.149C>T p.Pro50Leu	TRBSAP_004		Hypothetical protein
SAP_annotation	11440	ins	G	GT	GT:20 G:0	CDS	+	1366/1380	456/459	frameshift_variant c.1365dupT p.Leu456fs	TRBSAP_011		Hypothetical protein
SAP_annotation	15899	del	TA	T	T:19 TA:0	CDS	+	219/240	73/79	frameshift_variant c.219delA p.Asp74fs	TRBSAP_015		Prohead core protein
SAP_annotation	19368	snp	C	T	T:20 C:0	CDS	+	1430/1587	477/528	missense_variant c.1430C>T p.Pro477Leu	TRBSAP_019		Major capsid protein
SAP_annotation	20210	del	CT	C	C:20 CT:0	CDS	+	58/102	20/33	frameshift_variant c.58delT p.Cys20fs	TRBSAP_024		Hypothetical protein
SAP_annotation	21108	snp	G	A	A:20 G:0	CDS	+	847/1242	283/413	missense_variant c.847G>A p.Gly283Arg	TRBSAP_025		Hypothetical protein
SAP_annotation	25738	del	CT	C	C:20 CT:0	CDS	-	125/726	42/241	frameshift_variant c.125delA p.Lys42fs	TRBSAP_034		Hypothetical protein
SAP_annotation	26051	del	CA	C	C:19 CA:0	CDS	+	124/1503	42/500	frameshift_variant c.124delA p.Arg42fs	TRBSAP_035		Hypothetical protein
SAP_annotation	32134	del	CA	C	C:20 CA:0	CDS	+	241/1734	81/577	frameshift_variant c.241delA p.Thr81fs	TRBSAP_044		Hypothetical protein
SAP_annotation	42144	del	CT	C	C:19 CT:0
SAP_annotation	42502	del	CT	C	C:18 CT:0
SAP_annotation	43331	ins	T	TG	TG:19 T:0
SAP_annotation	43358	del	AT	A	A:19 AT:0
SAP_annotation	44253	ins	G	GA	GA:19 G:0	CDS	-	156/279	52/92	frameshift_variant c.156dupT p.Leu53fs	TRBSAP_066		Phage protein
SAP_annotation	53077	del	CT	C	C:19 CT:0	CDS	-	122/324	41/107	frameshift_variant c.122delA p.Lys41fs	TRBSAP_088		Phage protein
SAP_annotation	53489	ins	T	TG	TG:20 T:0	CDS	-	924/1170	308/389	frameshift_variant c.924_925insC p.Ile309fs	TRBSAP_089		RNA ligase
SAP_annotation	56897	ins	T	TC	TC:20 T:0	CDS	-	890/1161	297/386	frameshift_variant c.890_891insG p.Asp298fs	TRBSAP_097		Ribonucleotide reductase of class Ia beta subunit
SAP_annotation	57211	del	CA	C	C:20 CA:0	CDS	-	576/1161	192/386	frameshift_variant c.576delT p.Phe192fs	TRBSAP_097		Ribonucleotide reductase of class Ia beta subunit
SAP_annotation	62403	del	AC	A	A:19 AC:0	CDS	-	424/570	142/189	frameshift_variant c.424delG p.Val142fs	TRBSAP_105		Hypothetical protein
SAP_annotation	63641	del	TA	T	T:20 TA:0
SAP_annotation	65873	del	CT	C	C:19 CT:0	CDS	-	18/276	1991-06-01	frameshift_variant c.18delA p.Glu7fs	TRBSAP_111		Double stranded DNA binding protein
SAP_annotation	72318	del	CA	C	C:20 CA:0	CDS	+	834/1140	278/379	frameshift_variant c.834delA p.Asp279fs	TRBSAP_116		Hypothetical protein
SAP_annotation	72817	del	AT	A	A:20 AT:0
SAP_annotation	74472	del	CGG	C	C:20 CGG:0	CDS	+	81/2931	27/976	frameshift_variant c.81_82delGG p.Glu28fs	TRBSAP_119		Hypothetical protein
SAP_annotation	82438	del	TA	T	T:18 TA:0
SAP_annotation	90867	del	TC	T	T:19 TC:0	CDS	-	827/1824	276/607	frameshift_variant c.827delG p.Gly276fs	TRBSAP_148		DNA topoisomerase large subunit
SAP_annotation	103207	del	CT	C	C:19 CT:0	CDS	-	144/1071	48/356	frameshift_variant c.144delA p.Gly49fs	TRBSAP_169		Recombination protein
SAP_annotation	104797	del	TC	T	T:20 TC:0	CDS	-	1494/2679	498/892	frameshift_variant c.1494delG p.Thr499fs	TRBSAP_171		DNA polymerase
SAP_annotation	108967	del	CT	C	C:18 CT:0	CDS	-	75/687	25/228	frameshift_variant c.75delA p.Gly26fs	TRBSAP_175		Sliding clamp DNA polymerase accessory protein
SAP_annotation	109123	del	AT	A	A:19 AT:0	CDS	-	342/393	114/130	frameshift_variant c.342delA p.Lys114fs	TRBSAP_176		Phage protein
SAP_annotation	113517	del	CT	C	C:18 CT:0	CDS	-	678/1026	226/341	frameshift_variant c.678delA p.Glu227fs	TRBSAP_184		Endonuclease Gp47
SAP_annotation	114250	del	AG	A	A:19 AG:0
SAP_annotation	115458	del	CT	C	C:20 CT:0	CDS	-	1377/1470	459/489	frameshift_variant c.1377delA p.Gly460fs	TRBSAP_188		Phage protein
SAP_annotation	124260	del	CT	C	C:20 CT:0	CDS	-	1167/1179	389/392	frameshift_variant c.1167delA p.Val390fs	TRBSAP_202		Phage protein
SAP_annotation	125060	snp	G	A	A:20 G:0	CDS	-	368/1179	123/392	missense_variant c.368C>T p.Pro123Leu	TRBSAP_202		Phage protein
SAP_annotation	126812	del	GC	G	G:20 GC:0	CDS	-	62/474	21/157	frameshift_variant c.62delG p.Gly21fs	TRBSAP_205		Endonuclease
SAP_annotation	128700	del	AC	A	A:19 AC:0	CDS	-	36/294	1997-12-01	frameshift_variant c.36delG p.Ser13fs	TRBSAP_209		Phage protein
SAP_annotation	130302	del	CT	C	C:19 CT:0
SAP_annotation	132599	del	CA	C	C:18 CA:0
SAP_annotation	139656	del	AT	A	A:19 AT:0	CDS	-	232/246	78/81	frameshift_variant c.232delA p.Ile78fs	TRBSAP_241		Phage protein
SAP_annotation	140012	snp	G	A	A:20 G:0	CDS	-	68/195	23/64	missense_variant c.68C>T p.Pro23Leu	TRBSAP_242		Phage protein
SAP_annotation	140842	del	TA	T	T:19 TA:0
SAP_annotation	145623	del	CT	C	C:19 CT:0
SAP_annotation	145633	del	CT	C	C:19 CT:0	CDS	-	183/189	61/62	frameshift_variant c.183delA p.Asp62fs	TRBSAP_260		Phage protein
SAP_annotation	145730	del	CT	C	C:18 CT:0	CDS	-	86/189	29/62	frameshift_variant c.86delA p.Lys29fs	TRBSAP_260		Phage protein
SAP_annotation	146607	del	TA	T	T:18 TA:0
SAP_annotation	148612	del	GA	G	G:19 GA:0
SAP_annotation	148658	complex	GTCT	TGTCC	TGTCC:18 GTCT:0	CDS	-	441/465	146/154	frameshift_variant&missense_variant c.438_441delAGACinsGGACA p.Leu148fs	TRBSAP_272		Phage protein
SAP_annotation	149033	ins	T	TC	TC:18 T:0	CDS	-	65/465	22/154	frameshift_variant c.65_66insG p.Asp23fs	TRBSAP_272		Phage protein
SAP_annotation	152080	del	AT	A	A:18 AT:0	CDS	-	359/474	120/157	frameshift_variant c.359delA p.Asn120fs	TRBSAP_278		Head completion protein
SAP_annotation	152317	ins	G	GT	GT:20 G:0	CDS	-	122/474	41/157	frameshift_variant c.122dupA p.Asp41fs	TRBSAP_278		Head completion protein
SAP_annotation	152504	complex	TC	CT	CT:19 TC:0	CDS	+	10/555	4/184	missense_variant c.10_11delTCinsCT p.Ser4Leu	TRBSAP_279		T4 like viruses Enterobacteria phage Phi1
SAP_annotation	155602	del	CG	C	C:19 CG:0	CDS	+	173/294	58/97	frameshift_variant c.173delG p.Gly58fs	TRBSAP_282		Phospholipase
SAP_annotation	159576	del	AC	A	A:19 AC:0	CDS	+	1955/3087	652/1028	frameshift_variant c.1955delC p.Pro652fs	TRBSAP_284		Baseplate wedge subunit
